# Supplementary material for: Reprogramming of Strawberry (Fragaria vesca) Root Transcriptome in Response to Phytophthora cactorum
Source: PLoS One. 2016 Aug 12;11(8):e0161078. doi: 10.1371/journal.pone.0161078 (PMC4982697; doi:10.1371/journal.pone.0161078)
Supplement: S1 Table — Expression levels (cpm) of F. vesca genes in the controls and in the inoculated roots, log2 fold changes, false discovery rates (FDR) and GO terms. Expression data of all genes are presented on the first spreadsheet of the excel table and the discussed gene groups are presented on separate spreadsheets. (XLSX) [file pone.0161078.s007.xlsx]

## Sheet: All_genes
Geneid	Products	Control (cpm)	Inoculated (cpm)	log2 FC	FDR	GO terms
LOC101311104	(-)-germacrene D synthase-like;	38.1522	24285.8	9.31435	6.92e-35	GO:0044710, GO:0051762, GO:0008610, GO:0033383, GO:0009058, GO:0047461, GO:0019637, GO:0016114, GO:0050449, GO:0051761, GO:0043167, GO:0043169, GO:0000287, GO:0045338, GO:0044249, GO:0005737, GO:0005488, GO:0009987, GO:0034003, GO:0034005, GO:0006796, GO:0006793, GO:0005575, GO:0016829, GO:0006720, GO:1901576, GO:0046246, GO:0003824, GO:0044424, GO:0044255, GO:0042214, GO:0044237, GO:0044238, GO:…
LOC101298881	major allergen Pru av 1-like;	3750.67	16991.9	2.17963	2.28e-16	GO:0006952, GO:0008150, GO:0006950, GO:0050896, GO:0009607
LOC101299175	major allergen Pru ar 1-like;	1482.43	16745	3.4977	2.15e-10	GO:0006952, GO:0008150, GO:0006950, GO:0050896, GO:0009607
LOC101293863	major allergen Mal d 1-like;	198.517	15604.7	6.29656	2.38e-46	GO:0006952, GO:0008150, GO:0006950, GO:0050896, GO:0009607
LOC101304055	extensin-3-like;	5413.42	12481	1.20512	0.000296029	-
LOC101314005	cold and drought-regulated protein CORA-like;	961.731	7012.81	2.8663	2.55e-25	-
LOC101313090	pleiotropic drug resistance protein 2-like;	68.0464	5968.96	6.45498	3.74e-46	GO:0051606, GO:0032412, GO:0015893, GO:0072330, GO:0016139, GO:0071407, GO:0009199, GO:0016131, GO:0016132, GO:0007275, GO:0042343, GO:0072509, GO:0006195, GO:0009926, GO:0080168, GO:0051234, GO:0060918, GO:0005975, GO:0005976, GO:0042344, GO:0010817, GO:0010363, GO:0009991, GO:0071495, GO:0071496, GO:0036094, GO:0015075, GO:0046394, GO:0030554, GO:0009725, GO:0009723, GO:0043436, GO:0022622, GO:…
LOC101306899	ATP-citrate synthase beta chain protein 2;	597.7	5428.45	3.18306	5.35e-17	GO:0044237, GO:0008150, GO:0003878, GO:0043412, GO:0004775, GO:0004774, GO:0008610, GO:0048037, GO:0044699, GO:0032555, GO:0009987, GO:0032550, GO:0016131, GO:0016132, GO:0032553, GO:0048731, GO:0007275, GO:0009791, GO:1901363, GO:1901362, GO:1901360, GO:0006694, GO:0005975, GO:0010817, GO:0005575, GO:0044238, GO:0016020, GO:0044464, GO:0032991, GO:0072593, GO:0022414, GO:0036094, GO:0051188, GO:…
LOC101300045	major allergen Pru ar 1-like;	49.1088	4634.08	6.56026	3.71e-16	GO:0006952, GO:0008150, GO:0006950, GO:0050896, GO:0009607
LOC101300274	aldehyde dehydrogenase family 2 member C4-like;	46.1319	4544.45	6.62235	1.46e-19	GO:0001655, GO:0001654, GO:0070482, GO:0034308, GO:0001889, GO:0005759, GO:0007272, GO:0007275, GO:0009790, GO:0009791, GO:0009792, GO:0009799, GO:0072114, GO:0010817, GO:2001038, GO:0009855, GO:0016620, GO:0071495, GO:0048729, GO:0036094, GO:0001501, GO:0001508, GO:0042552, GO:0030554, GO:0009725, GO:0050896, GO:0061458, GO:0006950, GO:0006955, GO:0001822, GO:0050269, GO:0051345, GO:0070887, GO:…
LOC101314061	polyphenol oxidase, chloroplastic-like;	130.692	4102.71	4.97241	2.64e-33	GO:0044710, GO:0046993, GO:0043167, GO:0044435, GO:0031977, GO:0031976, GO:0009543, GO:0031974, GO:0031978, GO:0044436, GO:0044437, GO:0044434, GO:0004097, GO:0043169, GO:0009507, GO:0005737, GO:0031984, GO:0005488, GO:0004503, GO:0005773, GO:0033793, GO:0016491, GO:0005775, GO:0052716, GO:0005575, GO:0016705, GO:0043231, GO:0042440, GO:0043233, GO:0070013, GO:0005507, GO:0055114, GO:0009579, GO:…
LOC101300909	thaumatin-like protein 1;	74.5189	3872.55	5.69965	4.46e-51	GO:0035821, GO:0051707, GO:0051704, GO:0031640, GO:0050832, GO:0009607, GO:0045087, GO:0009628, GO:0005737, GO:0050896, GO:0006970, GO:0009620, GO:0005773, GO:0006950, GO:0006955, GO:0065007, GO:0044364, GO:0005575, GO:0043231, GO:0002376, GO:0044425, GO:0044424, GO:0009617, GO:0031225, GO:0031224, GO:0016020, GO:0042742, GO:0008150, GO:0009651, GO:0044444, GO:0044464, GO:0001906, GO:0065008, GO:…
LOC101305573	beta-amyrin synthase-like;	930.804	3727.01	2.00148	9.38e-08	GO:0048869, GO:0055044, GO:0008654, GO:0044238, GO:0016020, GO:0034074, GO:0019752, GO:0016021, GO:0072330, GO:0042300, GO:0044699, GO:0061024, GO:0009987, GO:0009668, GO:0048731, GO:0007275, GO:0006779, GO:0006778, GO:0010027, GO:0018130, GO:0006720, GO:1901362, GO:1901360, GO:0006694, GO:0006722, GO:0009555, GO:0044237, GO:0019742, GO:0015995, GO:0015994, GO:0080003, GO:0019745, GO:0016109, GO:…
LOC101308001	enolase;	972.457	3473.03	1.83648	2.42e-12	GO:0010090, GO:0045892, GO:0043549, GO:0043234, GO:0090304, GO:0016747, GO:0016051, GO:0042221, GO:0034641, GO:0005739, GO:0009117, GO:0005996, GO:0010035, GO:0044699, GO:0019320, GO:0009987, GO:0009986, GO:0032989, GO:0005515, GO:0048731, GO:0046686, GO:0010556, GO:0007275, GO:0051246, GO:0055044, GO:0010026, GO:0010558, GO:0007568, GO:0018130, GO:0009651, GO:1901363, GO:1901362, GO:0019219, GO:…
LOC101307981	ATP-citrate synthase alpha chain protein 1;	271.848	3451.23	3.66627	1.78e-22	GO:0043234, GO:0051234, GO:0008104, GO:0003878, GO:0072665, GO:0072666, GO:0033036, GO:0019752, GO:0004775, GO:0004774, GO:0016877, GO:0072330, GO:0032559, GO:0044699, GO:0032555, GO:0009987, GO:0032550, GO:0001882, GO:0032553, GO:0034637, GO:0007275, GO:0006779, GO:0006778, GO:0010025, GO:0009909, GO:0007568, GO:0018130, GO:0009411, GO:1901363, GO:1901362, GO:1901360, GO:0005975, GO:0005976, GO:…
LOC101309397	glutamate synthase 1 [NADH], chloroplastic isoform X1; glutamate synthase [NADH], amyloplastic isoform X2; glutamate synthase [NADH], amyloplastic isoform X3;	2132.2	3241.4	0.604269	0.0737184	GO:0008652, GO:0016491, GO:0009064, GO:0042221, GO:0019752, GO:0005996, GO:0048037, GO:0019320, GO:0016643, GO:0009987, GO:0032550, GO:0001882, GO:0032553, GO:0046686, GO:0050662, GO:0050660, GO:1901363, GO:0055114, GO:0005975, GO:0044237, GO:0044238, GO:0019319, GO:0019318, GO:0009651, GO:0044464, GO:0016639, GO:0016638, GO:0036094, GO:0046914, GO:0046394, GO:0030554, GO:0009501, GO:0009084, GO:…
LOC101311491	probable mediator of RNA polymerase II transcription subunit 37e;	2468.78	3224.53	0.385281	0.200933	GO:0006091, GO:0005840, GO:0006200, GO:0055044, GO:0046130, GO:0000302, GO:2000112, GO:0050832, GO:0035966, GO:0009119, GO:0016051, GO:0042221, GO:0005739, GO:0009116, GO:0009117, GO:1901292, GO:0005996, GO:0006355, GO:0072330, GO:0032559, GO:0016887, GO:0019320, GO:0032555, GO:0009987, GO:0009199, GO:0032550, GO:0036211, GO:0001882, GO:0001883, GO:0005618, GO:0010556, GO:0010029, GO:0019693, GO:…
LOC101293769	beta-amyrin 28-oxidase-like;	359.054	3139.73	3.12839	3.84e-18	GO:0042435, GO:0042436, GO:0044422, GO:0042430, GO:0009063, GO:0019752, GO:0072330, GO:0009987, GO:0006568, GO:0006569, GO:0018130, GO:1901363, GO:1901362, GO:1901361, GO:1901360, GO:0042402, GO:0020037, GO:0010817, GO:0044237, GO:0044238, GO:0016020, GO:0016021, GO:0009851, GO:0009850, GO:0044464, GO:0016101, GO:1901565, GO:0016102, GO:0046914, GO:0004497, GO:0005783, GO:0046395, GO:0046394, GO:…
LOC101311457	glucan endo-1,3-beta-glucosidase, basic isoform;	68.5329	2937.74	5.42181	4.65e-50	GO:0044711, GO:0008422, GO:0002682, GO:0050832, GO:0008104, GO:0006955, GO:0042221, GO:0010941, GO:0051606, GO:0042973, GO:0019752, GO:0072330, GO:0044699, GO:0061024, GO:0061025, GO:0009987, GO:0005515, GO:0005618, GO:0007165, GO:0018130, GO:0009718, GO:1901362, GO:1901360, GO:0005975, GO:0019748, GO:0009058, GO:0044237, GO:0044238, GO:0050776, GO:0009751, GO:0009651, GO:0009719, GO:0044464, GO:…
LOC101304014	fructose-bisphosphate aldolase cytoplasmic isozyme-like isoform X1; fructose-bisphosphate aldolase, cytoplasmic isozyme-like isoform X2;	907.171	2808.86	1.63054	1.37e-10	GO:0050878, GO:0045893, GO:0040010, GO:0040011, GO:0070482, GO:0016138, GO:0009259, GO:0061024, GO:0016137, GO:0005618, GO:0010556, GO:0010557, GO:0007275, GO:0006779, GO:0006778, GO:0002576, GO:0009790, GO:0009792, GO:0046129, GO:0002020, GO:0043462, GO:0005975, GO:0005976, GO:0051117, GO:0015630, GO:0031399, GO:0043234, GO:0019319, GO:0019318, GO:0005886, GO:0019098, GO:0031410, GO:0016192, GO:…
LOC101309223	polyubiquitin;	1281.93	2803.33	1.12882	3.13e-06	GO:0005840, GO:0090304, GO:0008104, GO:0042221, GO:0072666, GO:0006810, GO:0072665, GO:0044699, GO:0009987, GO:0007275, GO:0007568, GO:0009411, GO:0009416, GO:1901360, GO:0043632, GO:0044237, GO:0044238, GO:0006725, GO:0044464, GO:0006605, GO:0072594, GO:0016192, GO:0006511, GO:0043232, GO:0006281, GO:0051603, GO:0033365, GO:0050896, GO:0005773, GO:0006950, GO:0030163, GO:0006508, GO:0034613, GO:…
LOC101306995	peroxidase 15;	46.5894	2749.16	5.88296	2.45e-17	GO:0009851, GO:0042435, GO:0042430, GO:0000302, GO:0050832, GO:0042221, GO:0019752, GO:0009826, GO:0072330, GO:0044699, GO:0009987, GO:0032989, GO:0048731, GO:0005618, GO:0007275, GO:0009908, GO:0018130, GO:0002215, GO:0009791, GO:1901363, GO:1901362, GO:0055114, GO:0045926, GO:0020037, GO:0010817, GO:0044237, GO:0061458, GO:0016020, GO:0009651, GO:0009653, GO:0009850, GO:0044464, GO:0034754, GO:…
LOC101312730	1-aminocyclopropane-1-carboxylate oxidase homolog; 1-aminocyclopropane-1-carboxylate oxidase homolog;	128.965	2742.19	4.41034	2.93e-14	GO:0032259, GO:0033554, GO:0006970, GO:0002682, GO:0050832, GO:0008104, GO:0016491, GO:0071554, GO:0042221, GO:0010941, GO:0051606, GO:0070482, GO:0019752, GO:0009664, GO:0009827, GO:0072330, GO:0009820, GO:0044699, GO:0071407, GO:0009987, GO:0016641, GO:0031406, GO:0048731, GO:0007275, GO:0007165, GO:0007568, GO:0018130, GO:0010023, GO:0009790, GO:0009718, GO:0043449, GO:1901362, GO:0009415, GO:…
LOC101310430	acetyl-CoA acetyltransferase, cytosolic 1-like;	262.352	2731.89	3.38034	1.83e-22	GO:0048869, GO:0043234, GO:0044238, GO:0000226, GO:0009826, GO:0044699, GO:0000278, GO:0009987, GO:0016131, GO:0016132, GO:0007275, GO:0022403, GO:0022402, GO:0007017, GO:0005875, GO:1901362, GO:1901360, GO:0003985, GO:0006694, GO:0006696, GO:0010817, GO:0044237, GO:0019742, GO:0016020, GO:0019745, GO:0009653, GO:0009856, GO:0016104, GO:0022414, GO:0051188, GO:0051186, GO:0016114, GO:0016740, GO:…
LOC101310766	peroxidase 12;	172.445	2409.56	3.80462	7.59e-17	GO:0048569, GO:0008652, GO:0055044, GO:0044711, GO:0000302, GO:0050832, GO:0042221, GO:0019752, GO:0009826, GO:0044699, GO:0009987, GO:0032989, GO:0048731, GO:0005618, GO:0007275, GO:0009908, GO:0009791, GO:1901363, GO:0009416, GO:0055114, GO:0042402, GO:0045926, GO:0020037, GO:0019748, GO:0006595, GO:0044237, GO:0044238, GO:0061458, GO:0016020, GO:0006598, GO:0009651, GO:0048437, GO:0009653, GO:…
LOC101306607	L-ascorbate peroxidase, cytosolic;	570.601	2317.83	2.02221	2.15e-17	GO:0008652, GO:0055044, GO:0044711, GO:0000302, GO:0035966, GO:0006094, GO:0031365, GO:0042221, GO:0030054, GO:0019752, GO:0005996, GO:0044699, GO:0019320, GO:0009987, GO:0036211, GO:0048731, GO:0005618, GO:0007275, GO:0006498, GO:0009790, GO:0009791, GO:0009793, GO:1901363, GO:0009416, GO:0055114, GO:0042402, GO:0005975, GO:0020037, GO:0019748, GO:0043632, GO:0006595, GO:0044237, GO:0044238, GO:…
LOC101296223	thaumatin-like protein 1b;	0.735041	2307.97	11.6148	1.54e-67	GO:0051707, GO:0051704, GO:0048046, GO:0043455, GO:0009725, GO:0009682, GO:0009607, GO:0009723, GO:0019222, GO:0042221, GO:0045087, GO:0050789, GO:0010035, GO:0009962, GO:0009628, GO:0005737, GO:0050896, GO:0080090, GO:0009505, GO:1900376, GO:0009314, GO:0005773, GO:0006950, GO:0031323, GO:0006955, GO:0009627, GO:0005618, GO:0005575, GO:0005576, GO:0043231, GO:0031540, GO:0009411, GO:0009416, GO:…
LOC101291090	S-adenosylmethionine synthase 5;	1373.89	2291.08	0.737757	0.00552521	GO:0008652, GO:0009119, GO:0009066, GO:0042803, GO:0042221, GO:0032259, GO:0009116, GO:0051591, GO:0019752, GO:0032559, GO:0044699, GO:0032555, GO:0009987, GO:0009986, GO:0032550, GO:0031406, GO:0001882, GO:0001883, GO:0005618, GO:0046683, GO:0018130, GO:0009809, GO:0051259, GO:0046128, GO:0046129, GO:1901363, GO:1901362, GO:0055114, GO:0043446, GO:0043447, GO:0019748, GO:0044237, GO:0044238, GO:…
LOC101303142	6-phosphogluconate dehydrogenase, decarboxylating 3;	417.798	2202.55	2.39831	1.23e-17	GO:0044710, GO:0051186, GO:0016052, GO:0097159, GO:0019637, GO:0019520, GO:0043436, GO:0006807, GO:0019521, GO:0009117, GO:0000166, GO:0019752, GO:0005996, GO:0006732, GO:0006098, GO:0005488, GO:0048037, GO:0046483, GO:0055086, GO:0019320, GO:0006739, GO:1901360, GO:0044262, GO:0016491, GO:1901265, GO:0006139, GO:0006796, GO:0072524, GO:0006793, GO:0009056, GO:0006753, GO:1901564, GO:0009987, GO:…
LOC101303411	adenosylhomocysteinase;	1338.31	2119.46	0.663284	0.0109647	GO:1901607, GO:0045892, GO:0008652, GO:0055044, GO:0051276, GO:0044711, GO:0006812, GO:0035966, GO:2001141, GO:0042221, GO:0009069, GO:0048519, GO:0019752, GO:0005996, GO:0006508, GO:0044699, GO:0019320, GO:0009987, GO:0048731, GO:0046686, GO:0010556, GO:0007275, GO:0010558, GO:0009790, GO:0009791, GO:0009793, GO:0046365, GO:0007030, GO:0005975, GO:0051049, GO:0043632, GO:0040029, GO:0044237, GO:…
LOC101299235	glutamine synthetase nodule isozyme;	2124.3	2091.32	-0.0225838	0.950405	GO:0005840, GO:0008652, GO:0055044, GO:0044238, GO:0009064, GO:0042221, GO:0019752, GO:0016880, GO:0032559, GO:0044699, GO:0032555, GO:0009987, GO:0032550, GO:0001882, GO:0032553, GO:0048731, GO:0005618, GO:0007275, GO:0007568, GO:0009651, GO:1901363, GO:0042128, GO:0044237, GO:0042126, GO:0016020, GO:0044464, GO:0010150, GO:0032991, GO:0048046, GO:0036094, GO:0048827, GO:0043232, GO:0046914, GO:…
LOC101294749	major allergen Pru ar 1-like;	11.9265	2017.6	7.40275	1.17e-16	GO:0006952, GO:0008150, GO:0006950, GO:0050896, GO:0009607
LOC101314462	LOW QUALITY PROTEIN: hydroxymethylglutaryl-CoA synthase;	127.893	1988.9	3.95901	2.42e-23	GO:0046331, GO:0045168, GO:0042594, GO:0042221, GO:0008202, GO:0035690, GO:0001889, GO:0044699, GO:0071407, GO:0009987, GO:0005515, GO:0048731, GO:0001700, GO:0007275, GO:0009790, GO:0009792, GO:0050896, GO:0009416, GO:1901360, GO:0006694, GO:0006696, GO:0044237, GO:0044238, GO:0016020, GO:0009719, GO:0044464, GO:0006950, GO:0009991, GO:0033273, GO:1901362, GO:0071495, GO:0036314, GO:0036315, GO:…
LOC101315068	glutathione S-transferase F9-like;	74.5561	1874.04	4.65169	1.88e-26	GO:0070482, GO:0072330, GO:0071407, GO:0016137, GO:0005618, GO:0044707, GO:0007275, GO:0042435, GO:0009791, GO:0080167, GO:0005975, GO:0005976, GO:0010817, GO:0019319, GO:0019318, GO:0009851, GO:0009850, GO:0048764, GO:0034754, GO:0071495, GO:0046395, GO:0046394, GO:0009725, GO:0030312, GO:0043436, GO:0022622, GO:0050897, GO:0050896, GO:2001147, GO:0006952, GO:0006950, GO:0006955, GO:0010583, GO:…
LOC101299777	uncharacterized protein LOC101299777;	121.511	1865.08	3.94017	2.3e-27	-
LOC101314409	diphosphomevalonate decarboxylase;	169.162	1832.73	3.43754	7.26e-27	GO:0044711, GO:0008654, GO:0044238, GO:0042221, GO:0009240, GO:0032559, GO:0032555, GO:0009987, GO:0032550, GO:0001882, GO:0032553, GO:1901363, GO:1901362, GO:1901360, GO:0030544, GO:0006694, GO:0006695, GO:0006696, GO:0044237, GO:0019742, GO:0042127, GO:0019745, GO:0065007, GO:0044464, GO:0043231, GO:0042802, GO:0016104, GO:0016831, GO:0043233, GO:0004163, GO:0036094, GO:0005782, GO:0051186, GO:…
LOC101298594	major allergen Pru av 1-like;	18.701	1806.17	6.59408	2.76e-22	GO:0006952, GO:0008150, GO:0006950, GO:0050896, GO:0009607
LOC101294342	trans-cinnamate 4-monooxygenase;	385.274	1798.57	2.22291	1.72e-15	GO:0043455, GO:0044699, GO:0009987, GO:0005618, GO:0007275, GO:0018130, GO:1901363, GO:0009416, GO:1901360, GO:0020037, GO:0019748, GO:0044237, GO:0016020, GO:0016021, GO:0044464, GO:0048522, GO:0046914, GO:0004497, GO:0005783, GO:0009055, GO:0019438, GO:0050896, GO:0080090, GO:0006950, GO:0005575, GO:0016829, GO:0043231, GO:0046906, GO:0016840, GO:0016841, GO:0032502, GO:0032501, GO:0008150, GO:…
LOC101310304	(-)-alpha-pinene synthase-like;	0.741896	1775.83	11.2243	1.06e-89	GO:0044710, GO:0051762, GO:0008610, GO:0033383, GO:0009058, GO:0047461, GO:0019637, GO:0016114, GO:0050449, GO:0051761, GO:0043167, GO:0043169, GO:0000287, GO:0045338, GO:0044249, GO:0005737, GO:0005488, GO:0009987, GO:0034003, GO:0034005, GO:0006796, GO:0006793, GO:0005575, GO:0016829, GO:0006720, GO:1901576, GO:0046246, GO:0003824, GO:0044424, GO:0044255, GO:0042214, GO:0044237, GO:0044238, GO:…
LOC101304611	glyceraldehyde-3-phosphate dehydrogenase GAPCP1,chloroplastic;	602.758	1759.15	1.5452	1.59e-08	GO:0000302, GO:0042221, GO:0005996, GO:0048037, GO:0044699, GO:0019320, GO:0009987, GO:0048731, GO:0005618, GO:0007275, GO:0009908, GO:0050662, GO:0009791, GO:0016903, GO:0050661, GO:1901363, GO:0055114, GO:0005975, GO:0009555, GO:0004365, GO:0044237, GO:0044238, GO:0016020, GO:0019318, GO:0051287, GO:0048437, GO:0065007, GO:0010154, GO:0044464, GO:0043231, GO:0008270, GO:0048438, GO:0048046, GO:…
LOC101305005	elongation factor 1-alpha;	1243.74	1733.31	0.478843	0.0506952	GO:0055044, GO:0046130, GO:0005740, GO:0022890, GO:0009119, GO:0046039, GO:0019001, GO:0003746, GO:0009116, GO:0009117, GO:0044455, GO:0006163, GO:0032555, GO:0009987, GO:0009199, GO:0032550, GO:0001882, GO:0001883, GO:0046686, GO:0019693, GO:0006195, GO:1901363, GO:1901361, GO:1901360, GO:0034220, GO:0009207, GO:0009205, GO:0009203, GO:0044237, GO:0044238, GO:0022891, GO:0016020, GO:0015992, GO:…
LOC101310872	elongation factor 2;	1117.09	1665.3	0.576033	0.0175912	GO:0005844, GO:0002119, GO:0005840, GO:0043234, GO:0046130, GO:0009119, GO:0046039, GO:0019001, GO:0003746, GO:0009116, GO:0009117, GO:0030529, GO:0007049, GO:0044699, GO:0032555, GO:0009987, GO:0009199, GO:0032550, GO:0006448, GO:0001882, GO:0001883, GO:0048731, GO:0010556, GO:0010557, GO:0007275, GO:0019693, GO:0048518, GO:0022403, GO:0022402, GO:0044435, GO:0009790, GO:0005737, GO:0006195, GO:…
LOC101308954	plasma membrane ATPase 4;	1864.76	1654.92	-0.172238	0.571607	GO:0006486, GO:0006200, GO:0055044, GO:0044711, GO:0009201, GO:0051276, GO:0046130, GO:0090305, GO:0022890, GO:0009119, GO:0007129, GO:0019758, GO:0071554, GO:0046034, GO:0042138, GO:0019757, GO:0009116, GO:0009117, GO:0007049, GO:0008553, GO:0051327, GO:0016138, GO:0032559, GO:0016887, GO:0032555, GO:0009987, GO:0009199, GO:0032550, GO:0016820, GO:0001882, GO:0001883, GO:0010089, GO:0043170, GO:…
LOC101299757	major allergen Pru ar 1-like;	4.96933	1618.93	8.34909	1.69e-25	GO:0006952, GO:0008150, GO:0006950, GO:0050896, GO:0009607
LOC101294394	ADP,ATP carrier protein 1, mitochondrial;	778.679	1608.23	1.04637	1.96e-05	GO:0042175, GO:0002119, GO:0005840, GO:0044422, GO:0002682, GO:0040010, GO:0035966, GO:0010498, GO:0042221, GO:0010942, GO:0010941, GO:0031347, GO:0033036, GO:0016051, GO:0005996, GO:0044699, GO:0061024, GO:0061025, GO:0009987, GO:0005515, GO:0048731, GO:0005618, GO:0010259, GO:0007275, GO:0007568, GO:0009790, GO:0009791, GO:0009792, GO:0033554, GO:0045927, GO:0005975, GO:0051049, GO:0043632, GO:…
LOC101309304	3-hydroxy-3-methylglutaryl-coenzyme A reductase 1-like;	273.312	1578.14	2.52963	6.61e-17	GO:0060966, GO:0060964, GO:0034032, GO:0051234, GO:0008654, GO:0009119, GO:0009116, GO:0009117, GO:0048037, GO:0006816, GO:0009987, GO:0005515, GO:0044432, GO:0019693, GO:0018130, GO:0050662, GO:0007033, GO:0046128, GO:0050661, GO:1901363, GO:1901362, GO:1901360, GO:0006694, GO:0006695, GO:0019748, GO:0007030, GO:0060968, GO:0044237, GO:0044238, GO:0016020, GO:0016021, GO:0009651, GO:0065007, GO:…
LOC101313542	blue copper protein-like;	5.86089	1563.14	8.05978	3.85e-63	GO:0005488, GO:0005507, GO:0003674, GO:0009055, GO:0043167, GO:0043169, GO:0046872, GO:0046914
LOC101298691	heat shock protein 90-2;	1130.56	1563.11	0.467381	0.0981169	GO:0017038, GO:0006200, GO:0055044, GO:0031647, GO:0044422, GO:0046130, GO:0008104, GO:0009119, GO:0006955, GO:0016023, GO:0042221, GO:0072594, GO:0030054, GO:0009116, GO:0009117, GO:0007008, GO:0032559, GO:0044699, GO:0061024, GO:0032555, GO:0009987, GO:0009199, GO:0032550, GO:0034613, GO:0001882, GO:0001883, GO:0048731, GO:0005618, GO:0046685, GO:0042802, GO:0007275, GO:0019693, GO:0031988, GO:…
LOC101311193	luminal-binding protein;	429.769	1531.57	1.83338	1.37e-10	GO:0002119, GO:0040011, GO:0051603, GO:0040019, GO:0030674, GO:0007098, GO:0009199, GO:0005618, GO:0010556, GO:0007275, GO:0055044, GO:0002576, GO:0005615, GO:0009791, GO:0046128, GO:0005875, GO:0031399, GO:0031398, GO:0031396, GO:0090092, GO:0006457, GO:0019098, GO:0031410, GO:0016192, GO:0009991, GO:0071496, GO:0034620, GO:0036094, GO:0006511, GO:0019904, GO:0030414, GO:0030554, GO:0043028, GO:…
LOC101308768	flavonol synthase 3-like;	17.7883	1528.89	6.42564	7.34e-65	GO:0042579, GO:0032259, GO:0019222, GO:0016053, GO:0051234, GO:0005777, GO:0050832, GO:0008104, GO:0016491, GO:0071555, GO:0071554, GO:0042221, GO:0010941, GO:0051606, GO:0070482, GO:0019752, GO:0009664, GO:0009827, GO:0072330, GO:0009820, GO:0044699, GO:0071407, GO:0009987, GO:0031406, GO:0048731, GO:0007275, GO:0022611, GO:0007165, GO:0007568, GO:0018130, GO:0010023, GO:0009790, GO:0009718, GO:…
LOC101300067	uncharacterized protein LOC101300067;	2.36419	1523.74	9.33221	6.49e-113	-
LOC101305969	lignin-forming anionic peroxidase-like;	0.732634	1521.62	11.0216	1.52e-48	GO:0044710, GO:0043227, GO:0070887, GO:0000302, GO:0009056, GO:0097159, GO:0042221, GO:0034599, GO:0043167, GO:0043169, GO:0005515, GO:0033554, GO:0006979, GO:0070482, GO:0036294, GO:0009628, GO:0044248, GO:0050896, GO:0005488, GO:0009987, GO:0006950, GO:0004601, GO:0016491, GO:0042743, GO:0005618, GO:0034614, GO:0005575, GO:0005576, GO:0043231, GO:0001666, GO:0046906, GO:0005794, GO:0005737, GO:…
LOC101304018	glucan endo-1,3-beta-glucosidase, acidic isoformPR-Q'-like;	1.22006	1473.63	10.2406	3.95e-91	GO:0044711, GO:0008422, GO:0002682, GO:0050832, GO:0008104, GO:0006955, GO:0042221, GO:0010941, GO:0051606, GO:0042973, GO:0019752, GO:0072330, GO:0044699, GO:0061024, GO:0061025, GO:0009987, GO:0005515, GO:0005618, GO:0007165, GO:0018130, GO:0009718, GO:1901362, GO:1901360, GO:0005975, GO:0019748, GO:0009058, GO:0044237, GO:0044238, GO:0050776, GO:0009751, GO:0009651, GO:0009719, GO:0044464, GO:…
LOC101300613	major allergen Pru av 1-like;	178.455	1454.1	3.02653	1.97e-05	GO:0006952, GO:0008150, GO:0006950, GO:0050896, GO:0009607
LOC101304612	LOW QUALITY PROTEIN: endochitinase-like;	6.33548	1442.16	7.83205	1.31e-45	GO:0006040, GO:0031640, GO:0050832, GO:0042221, GO:0008061, GO:0044699, GO:0009987, GO:0046686, GO:0016231, GO:0007165, GO:0005975, GO:0005976, GO:0044036, GO:0044238, GO:0071554, GO:0016020, GO:0009719, GO:0044464, GO:0043231, GO:0071495, GO:0035821, GO:0006022, GO:1901071, GO:0006026, GO:0023052, GO:0009725, GO:0009873, GO:0009723, GO:0050896, GO:0004568, GO:0005773, GO:0006950, GO:0016052, GO:…
LOC101292094	beta-amyrin 28-oxidase-like;	230.739	1441.33	2.64311	5.11e-14	GO:0044422, GO:0043288, GO:0019752, GO:0044699, GO:0009987, GO:0048731, GO:0007275, GO:0009791, GO:1901363, GO:0009416, GO:0055114, GO:0020037, GO:0044237, GO:0044238, GO:0016020, GO:0016021, GO:0010431, GO:0010154, GO:0044464, GO:0016101, GO:0016102, GO:0022414, GO:0046914, GO:0004497, GO:0005783, GO:0016114, GO:0043436, GO:0050896, GO:0044281, GO:0048608, GO:0061458, GO:0010162, GO:0048838, GO:…
LOC101315062	calreticulin;	598.991	1419.61	1.24488	2.95e-07	GO:0045892, GO:0051168, GO:0051169, GO:0051604, GO:0061024, GO:0016529, GO:0016528, GO:0072507, GO:0010556, GO:0010557, GO:0007275, GO:0007276, GO:0010558, GO:0007507, GO:0005975, GO:0050821, GO:0031399, GO:0071285, GO:0006457, GO:0031410, GO:0043231, GO:0008270, GO:0014706, GO:0034620, GO:0034621, GO:0034622, GO:2000241, GO:0009725, GO:0035257, GO:0035258, GO:0050896, GO:0031300, GO:0031301, GO:…
LOC101306372	sucrose synthase; sucrose synthase;	1042.7	1388.9	0.413616	0.35388	GO:0044710, GO:0051704, GO:0009409, GO:1901135, GO:0044262, GO:0035251, GO:0006950, GO:0042221, GO:0016157, GO:0009628, GO:0044419, GO:0016740, GO:0006970, GO:0005773, GO:0009987, GO:0016137, GO:0009311, GO:0046686, GO:0005985, GO:0005575, GO:0043231, GO:0009413, GO:0009415, GO:0005737, GO:0044723, GO:0005975, GO:0003824, GO:0044424, GO:0050896, GO:0009266, GO:0044237, GO:0044238, GO:0016020, GO:…
LOC101299344	glutathione S-transferase-like;	625.984	1348.31	1.10696	0.00039201	GO:0070482, GO:0072330, GO:0071407, GO:0016137, GO:0005618, GO:0044707, GO:0007275, GO:0042435, GO:0009791, GO:0080167, GO:0005975, GO:0005976, GO:0010817, GO:0019319, GO:0019318, GO:0009851, GO:0009850, GO:0048764, GO:0034754, GO:0071495, GO:0046395, GO:0046394, GO:0009725, GO:0030312, GO:0043436, GO:0022622, GO:0050897, GO:0050896, GO:2001147, GO:0006952, GO:0006950, GO:0006955, GO:0010583, GO:…
LOC101311867	expansin-like B1;	9.98782	1306.83	7.03239	7.41e-55	GO:0055044, GO:0000003, GO:0009505, GO:0009506, GO:0005737, GO:0030054, GO:0005618, GO:0019953, GO:0005575, GO:0005576, GO:0043231, GO:0005794, GO:0005911, GO:0044425, GO:0044424, GO:0031224, GO:0016020, GO:0016021, GO:0008150, GO:0071944, GO:0044444, GO:0044464, GO:0030312, GO:0043229, GO:0005829, GO:0043226, GO:0043227, GO:0005622, GO:0005623
LOC101312908	probable NAD(P)H dehydrogenase (quinone) FQR1-like 1;	237.52	1297.15	2.44925	3.21e-19	GO:0051252, GO:0044710, GO:0045892, GO:0009890, GO:0042995, GO:0045934, GO:0097159, GO:2000112, GO:0009725, GO:0051253, GO:2001141, GO:0043167, GO:0019222, GO:0042221, GO:0043168, GO:1901265, GO:0050789, GO:0003955, GO:0000166, GO:0009892, GO:0003824, GO:0005737, GO:0050896, GO:0005488, GO:0048037, GO:0031326, GO:0005773, GO:0031324, GO:0051172, GO:2000113, GO:0031323, GO:0016491, GO:0032553, GO:…
LOC101298475	arginine decarboxylase-like;	349.913	1296.79	1.88984	7.77e-09	GO:0016054, GO:0044711, GO:0002682, GO:0009063, GO:0008104, GO:0009064, GO:0009065, GO:0042221, GO:0010941, GO:0033036, GO:0019752, GO:0072330, GO:0044699, GO:0071407, GO:0008792, GO:0009987, GO:0048731, GO:0007275, GO:0007165, GO:0009791, GO:0009415, GO:0080167, GO:0042401, GO:0006596, GO:0006595, GO:0044237, GO:0044238, GO:0050776, GO:0009651, GO:0009719, GO:0010154, GO:0006605, GO:0010363, GO:…
LOC101311635	germin-like protein subfamily 1 member 18;	18.3124	1295.72	6.14515	5.83e-19	GO:0071555, GO:0016051, GO:0031365, GO:0042221, GO:0010410, GO:0010413, GO:0009987, GO:0034637, GO:0005618, GO:0043170, GO:0010383, GO:0010382, GO:0016721, GO:0016903, GO:0033692, GO:0055114, GO:0005975, GO:0005976, GO:0044036, GO:0044237, GO:0044238, GO:0071554, GO:0016020, GO:0044038, GO:0009651, GO:0044464, GO:0016192, GO:0009991, GO:0015711, GO:0048046, GO:0071496, GO:0034976, GO:0016623, GO:…
LOC101300182	naringenin,2-oxoglutarate 3-dioxygenase;	239.281	1290.98	2.43168	7.05e-24	GO:0044711, GO:0044710, GO:0031418, GO:0043169, GO:0045486, GO:0043167, GO:0019438, GO:0043168, GO:0030246, GO:0051213, GO:0044249, GO:0044550, GO:0005488, GO:0046483, GO:0009987, GO:1901360, GO:0031406, GO:0016491, GO:0016706, GO:0016705, GO:0016702, GO:0016701, GO:1901576, GO:0009699, GO:0009698, GO:0055114, GO:0003824, GO:0019748, GO:0044237, GO:0008150, GO:0008152, GO:0071704, GO:0009058, GO:…
LOC101304363	farnesyl pyrophosphate synthase 1;	89.7844	1289.9	3.84471	4.6e-26	GO:0006595, GO:0008652, GO:0033383, GO:0051234, GO:0008654, GO:0019752, GO:0009987, GO:0016131, GO:0016132, GO:0050896, GO:1901362, GO:1901360, GO:0042402, GO:0006694, GO:0006695, GO:0019748, GO:0007030, GO:0033384, GO:0010817, GO:0044237, GO:0044238, GO:0006598, GO:0009651, GO:0044464, GO:1901565, GO:0004161, GO:0005783, GO:0046394, GO:0051186, GO:0090407, GO:0019637, GO:0016114, GO:0070838, GO:…
LOC101306154	LOW QUALITY PROTEIN: polyubiquitin 4-like;	1055.32	1277.52	0.275654	0.299614	GO:0090304, GO:0008150, GO:0051603, GO:0044699, GO:0009987, GO:0005515, GO:0043934, GO:0022403, GO:0043008, GO:0000279, GO:1901360, GO:0043632, GO:0044237, GO:0044238, GO:0009751, GO:0009653, GO:0044464, GO:0006513, GO:0022414, GO:0006511, GO:0048646, GO:0006281, GO:0022413, GO:0000209, GO:0042221, GO:0031386, GO:0050896, GO:0034293, GO:0006950, GO:0030163, GO:0006508, GO:0005575, GO:0043231, GO:…
LOC101306214	beta-glucosidase 12-like;	186.474	1245.88	2.74017	3.1e-12	GO:0030243, GO:0080079, GO:0005840, GO:0032991, GO:0044237, GO:0051275, GO:0044238, GO:0007047, GO:0042221, GO:0045893, GO:0019757, GO:0009826, GO:0009827, GO:0044699, GO:0009987, GO:0016137, GO:0032989, GO:0005618, GO:0010556, GO:0010557, GO:0007275, GO:0031323, GO:0051273, GO:0080167, GO:0005975, GO:0005976, GO:0019748, GO:0008422, GO:0071555, GO:0071554, GO:0016020, GO:0044464, GO:0009651, GO:…
LOC101298798	ATP synthase subunit beta, mitochondrial;	491.925	1230.84	1.32314	1.75e-07	GO:0001525, GO:0006091, GO:0006200, GO:0044237, GO:0046130, GO:0022890, GO:0009119, GO:0045259, GO:0046034, GO:0042288, GO:0009116, GO:0009117, GO:0044455, GO:0008553, GO:0005753, GO:0005754, GO:0032559, GO:0016887, GO:0032555, GO:0009987, GO:0009199, GO:0032550, GO:0016820, GO:0001882, GO:0001883, GO:0048731, GO:0046686, GO:0007275, GO:0009185, GO:0019693, GO:0008187, GO:0007162, GO:0043499, GO:…
LOC101298456	polyketide synthase 1;	110.97	1225.72	3.46547	2.74e-29	GO:0043455, GO:0051234, GO:0031540, GO:0042221, GO:0009987, GO:0009705, GO:0018130, GO:0009411, GO:0009962, GO:1901360, GO:0060918, GO:0019748, GO:0010817, GO:0044237, GO:0016020, GO:0009719, GO:0044464, GO:0009714, GO:0009715, GO:0009914, GO:0005783, GO:0009725, GO:0019438, GO:0016740, GO:0016747, GO:0016746, GO:0044283, GO:0005773, GO:0006950, GO:0005774, GO:0005575, GO:0043231, GO:0009629, GO:…
LOC101299914	squalene synthase-like isoform X1; squalene synthase-like isoform X2;	190.536	1215.36	2.67328	2.56e-17	GO:0010817, GO:0008652, GO:0044422, GO:0044711, GO:0019752, GO:0006598, GO:0009987, GO:0016131, GO:0016132, GO:1901362, GO:1901360, GO:0042402, GO:0006694, GO:0006695, GO:0019748, GO:0006595, GO:0044237, GO:0044238, GO:0016020, GO:0016021, GO:0006725, GO:0044464, GO:0043231, GO:1901565, GO:0005783, GO:0046394, GO:0051186, GO:0005789, GO:0019637, GO:0004311, GO:0004310, GO:0043436, GO:0045338, GO:…
LOC101298162	polyketide synthase 1;	52.8013	1214.25	4.52335	4.16e-53	GO:0043455, GO:0051234, GO:0031540, GO:0042221, GO:0009987, GO:0009705, GO:0018130, GO:0009411, GO:0009962, GO:1901360, GO:0060918, GO:0019748, GO:0010817, GO:0044237, GO:0016020, GO:0009719, GO:0044464, GO:0009714, GO:0009715, GO:0009914, GO:0005783, GO:0009725, GO:0019438, GO:0016740, GO:0016747, GO:0016746, GO:0044283, GO:0005773, GO:0006950, GO:0005774, GO:0005575, GO:0043231, GO:0009629, GO:…
LOC101297400	NADP-dependent malic enzyme;	31.8725	1206.9	5.24313	1.2e-36	GO:0048764, GO:0043455, GO:0030163, GO:0002682, GO:0005774, GO:0071555, GO:0008104, GO:0010498, GO:0007047, GO:0042221, GO:0010941, GO:0031347, GO:0009117, GO:0019752, GO:0005996, GO:0009827, GO:0072330, GO:0048037, GO:0044699, GO:0019320, GO:0019321, GO:0009987, GO:0032989, GO:0005515, GO:0048731, GO:0046686, GO:0007275, GO:0055044, GO:0009963, GO:0006810, GO:0065007, GO:0072524, GO:0050662, GO:…
LOC101299909	glycine-rich RNA-binding, abscisic acid-inducible protein-like isoform X1; glycine-rich RNA-binding protein 1-like isoform X2;	1164.27	1190.4	0.0320303	0.919011	-
LOC101310522	germin-like protein subfamily 1 member 7;	20.9242	1189.29	5.82911	1.01e-20	GO:0071555, GO:0031365, GO:0042221, GO:0009987, GO:0005618, GO:0043170, GO:0016721, GO:0016903, GO:0055114, GO:0044237, GO:0044238, GO:0071554, GO:0016020, GO:0009651, GO:0044464, GO:0016192, GO:0015711, GO:0048046, GO:0034976, GO:0016623, GO:0046914, GO:0030001, GO:0043167, GO:0009409, GO:0042158, GO:0000041, GO:0042157, GO:0048193, GO:0050896, GO:0006952, GO:0010167, GO:0006950, GO:0015706, GO:…
LOC101310347	probable galactinol--sucrose galactosyltransferase 6;	211.086	1187.9	2.49247	1.68e-18	GO:0055044, GO:0042221, GO:0030054, GO:0019751, GO:0005996, GO:0016138, GO:0009987, GO:0052692, GO:0034637, GO:0009415, GO:0006059, GO:0005975, GO:0044237, GO:0044238, GO:0019318, GO:0009719, GO:0044464, GO:0009409, GO:0009725, GO:0050896, GO:0044281, GO:0044283, GO:0006950, GO:0016052, GO:0016051, GO:0005575, GO:0043231, GO:0016137, GO:0009737, GO:0009266, GO:0009536, GO:0019406, GO:0019401, GO:…
LOC101298315	1-aminocyclopropane-1-carboxylate oxidase homolog 12-like;	6.01895	1183.9	7.621	5.07e-91	GO:0006812, GO:0009805, GO:0045893, GO:0033554, GO:0043455, GO:0055044, GO:0043450, GO:0044238, GO:0008104, GO:0071395, GO:0015996, GO:0042221, GO:0019757, GO:0031347, GO:0051606, GO:0070482, GO:0019752, GO:0009664, GO:0009827, GO:0016138, GO:0009891, GO:0044699, GO:0071407, GO:0009987, GO:0016641, GO:0031406, GO:0042445, GO:0048731, GO:0010556, GO:0010557, GO:0007275, GO:0006778, GO:0080135, GO:…
LOC101291564	aconitate hydratase, cytoplasmic;	729.828	1169.59	0.680359	0.00854411	GO:0006486, GO:0019222, GO:0000305, GO:0009058, GO:0000302, GO:0000303, GO:0009060, GO:0016051, GO:0042221, GO:0030054, GO:0019752, GO:0005996, GO:0032559, GO:0044699, GO:0019320, GO:0032555, GO:0009987, GO:0032550, GO:0070085, GO:0001882, GO:0032553, GO:0005618, GO:0010556, GO:0007275, GO:0031323, GO:0055044, GO:0031090, GO:0007165, GO:0009853, GO:1901363, GO:0015706, GO:1901265, GO:0055114, GO:…
LOC101303482	5-methyltetrahydropteroyltriglutamate-- homocysteine methyltransferase;	605.824	1163.5	0.941504	0.000461052	GO:0008652, GO:0055044, GO:0009066, GO:0009067, GO:0042221, GO:0032259, GO:0019752, GO:0072330, GO:0009987, GO:0046686, GO:0050896, GO:0008705, GO:0008172, GO:0044237, GO:0044238, GO:0016020, GO:0046459, GO:0009651, GO:0044464, GO:0008270, GO:0048046, GO:0046914, GO:0046394, GO:0031975, GO:0042085, GO:0042084, GO:0008168, GO:0009526, GO:0009086, GO:0003871, GO:0016741, GO:0016740, GO:0044281, GO:…
LOC101313998	isopentenyl-diphosphate Delta-isomerase I;	156.831	1152.78	2.87788	9.8e-20	GO:0019218, GO:0045939, GO:0044710, GO:0016853, GO:0009892, GO:0008610, GO:0009791, GO:0046490, GO:0045541, GO:0090407, GO:0008654, GO:0050810, GO:0019637, GO:0016114, GO:0051055, GO:0000003, GO:0003006, GO:0019222, GO:0090206, GO:0050789, GO:0009536, GO:0009507, GO:0044249, GO:0005737, GO:0080090, GO:0048608, GO:0044699, GO:0061458, GO:0009987, GO:0009890, GO:0005739, GO:0048731, GO:0010894, GO:…
LOC101304630	peptidyl-prolyl cis-trans isomerase 1;	768.839	1145.04	0.574666	0.0247917	GO:0044422, GO:0005740, GO:0090304, GO:0032940, GO:0010941, GO:0005739, GO:0016032, GO:0051806, GO:0044699, GO:0061024, GO:0005759, GO:0009987, GO:0007006, GO:0005515, GO:0048731, GO:0000413, GO:0007275, GO:0006278, GO:0002576, GO:0009790, GO:0009792, GO:1901360, GO:0030582, GO:0044237, GO:0044238, GO:0016020, GO:0046902, GO:0003755, GO:0065007, GO:0044464, GO:0006928, GO:0040011, GO:0016192, GO:…
LOC101298627	1-aminocyclopropane-1-carboxylate oxidase;	431.477	1135.1	1.39542	3.63e-05	GO:0044711, GO:0006970, GO:0016020, GO:0043450, GO:0050832, GO:0008104, GO:0071395, GO:0042221, GO:0010941, GO:0051606, GO:0019752, GO:0072330, GO:0044699, GO:0071407, GO:0009987, GO:0016641, GO:0031406, GO:0048731, GO:0005618, GO:0007275, GO:0007165, GO:0007568, GO:0009651, GO:0043449, GO:1901362, GO:1901360, GO:0002682, GO:0035556, GO:0044237, GO:0050776, GO:0009751, GO:0031418, GO:0009719, GO:…
LOC101306541	2-hydroxyacyl-CoA lyase;	119.214	1134.46	3.2504	1.09e-27	GO:0005102, GO:0009062, GO:0019752, GO:0048037, GO:0009987, GO:0005515, GO:0050662, GO:1901363, GO:0055114, GO:0019395, GO:0031907, GO:0044237, GO:0044238, GO:0044464, GO:0016831, GO:0016830, GO:0036094, GO:0016043, GO:0005782, GO:0046395, GO:0031974, GO:0043436, GO:0044281, GO:0044282, GO:0016054, GO:0005777, GO:0005575, GO:0016829, GO:0043231, GO:0043233, GO:0030976, GO:0034440, GO:0065003, GO:…
LOC101311252	pectinesterase;	876.038	1129.23	0.366284	0.201176	GO:0006950, GO:0043455, GO:0042435, GO:0042436, GO:0031224, GO:0042430, GO:0031640, GO:0009063, GO:0008104, GO:0042221, GO:0010941, GO:0009069, GO:0050776, GO:0019752, GO:0009664, GO:0072330, GO:0006833, GO:0044699, GO:0009987, GO:0048731, GO:0005618, GO:0010556, GO:0007275, GO:0006568, GO:0006569, GO:0048518, GO:0010558, GO:0007568, GO:0018130, GO:0009963, GO:1901362, GO:1901361, GO:1901360, GO:…
LOC101300649	S-adenosylmethionine decarboxylase proenzyme-like isoform X1; uncharacterized protein LOC101300649 isoform X2; S-adenosylmethionine decarboxylase proenzyme-like isoform X3;	856.879	1126.67	0.394891	0.126768	GO:0008652, GO:0044711, GO:0008104, GO:0009119, GO:0009116, GO:0033036, GO:0072665, GO:0061024, GO:0061025, GO:0009987, GO:0005515, GO:0016458, GO:0018130, GO:0046128, GO:0046129, GO:1901362, GO:1901360, GO:0042401, GO:0042402, GO:0019748, GO:0006597, GO:0006596, GO:0006595, GO:0044237, GO:0044238, GO:0006598, GO:0006605, GO:0072594, GO:1901565, GO:0009163, GO:0016831, GO:0016830, GO:0022414, GO:…
LOC101294322	basic 7S globulin 2-like;	22.3512	1126.14	5.65516	2.46e-37	GO:0070001, GO:0051234, GO:0044710, GO:0005783, GO:0071702, GO:0009311, GO:0097159, GO:0044042, GO:0012501, GO:0015833, GO:0006970, GO:0015711, GO:2000889, GO:0004190, GO:0009628, GO:0005737, GO:0044444, GO:0050896, GO:0005488, GO:0010410, GO:0006811, GO:0009505, GO:0006865, GO:0006950, GO:0016052, GO:0008219, GO:0006810, GO:0006508, GO:0005618, GO:0004175, GO:0043229, GO:0006820, GO:0010383, GO:…
LOC101313567	60S ribosomal protein L3;	711.195	1123.05	0.65911	0.00772728	GO:0005840, GO:0003723, GO:0090304, GO:0008104, GO:0000022, GO:0000027, GO:0043412, GO:0032259, GO:0033036, GO:0016032, GO:0009664, GO:0019080, GO:0019083, GO:0032984, GO:0044699, GO:0009987, GO:0044428, GO:0005618, GO:0006796, GO:0009451, GO:0010383, GO:0055044, GO:0070972, GO:0022403, GO:0022402, GO:0018130, GO:1901363, GO:1901362, GO:1901361, GO:1901360, GO:0005975, GO:0005976, GO:0044036, GO:…
LOC101314765	pyrophosphate-energized vacuolar membrane protonpump 1-like;	430.546	1101.29	1.35497	9.15e-06	GO:0008652, GO:0044422, GO:0044711, GO:0010008, GO:0042221, GO:0009095, GO:0019752, GO:0044699, GO:0009987, GO:0044459, GO:0009705, GO:0048731, GO:0044707, GO:0007275, GO:0004665, GO:1901363, GO:1901362, GO:0009415, GO:0055114, GO:0060918, GO:0008977, GO:0034220, GO:0010817, GO:0044237, GO:0044238, GO:0016020, GO:0016021, GO:0015992, GO:0005768, GO:0009651, GO:0065007, GO:0044464, GO:0015399, GO:…
LOC101299104	1-aminocyclopropane-1-carboxylate oxidase homolog 4-like;	144.095	1099.89	2.93232	5.08e-19	GO:0009805, GO:0045893, GO:0043455, GO:0055044, GO:0043450, GO:0071555, GO:0016491, GO:0071554, GO:0042221, GO:0032259, GO:0009664, GO:0009827, GO:0009830, GO:0016138, GO:0009891, GO:0009820, GO:0044699, GO:0009987, GO:0016641, GO:0031406, GO:0048731, GO:0010556, GO:0010557, GO:0007275, GO:0006778, GO:0007165, GO:0007568, GO:0018130, GO:0009790, GO:0009651, GO:0043449, GO:1901362, GO:0009415, GO:…
LOC101313051	actin-7;	1237.99	1081.23	-0.19534	0.458865	GO:0042221, GO:0032559, GO:0044699, GO:0032555, GO:0009987, GO:0032550, GO:0001882, GO:0001883, GO:0048731, GO:0005618, GO:0007275, GO:0009791, GO:1901363, GO:0009416, GO:0016020, GO:0009719, GO:0009653, GO:0044464, GO:0008544, GO:0005524, GO:0009913, GO:0036094, GO:0010015, GO:0030554, GO:0031974, GO:0009725, GO:0030312, GO:0022622, GO:0050896, GO:0009845, GO:0031981, GO:0006950, GO:0005575, GO:…
LOC101306429	tubulin alpha chain-like;	2928.64	1041.29	-1.49186	4.64e-10	GO:0055044, GO:0044237, GO:0046130, GO:0009119, GO:0046039, GO:0051603, GO:0019001, GO:0009116, GO:0009117, GO:0005996, GO:0006508, GO:0005200, GO:0006970, GO:0000902, GO:0032555, GO:0009987, GO:0009199, GO:0032550, GO:0001882, GO:0032553, GO:0005618, GO:0019693, GO:0009146, GO:0007017, GO:0006195, GO:1901363, GO:0005874, GO:1901361, GO:1901360, GO:0005975, GO:0009207, GO:0009205, GO:0009203, GO:…
LOC101308253	galactose oxidase-like;	4.73965	1028.13	7.7631	2.49e-43	GO:0048869, GO:0048868, GO:0035295, GO:0051704, GO:0009932, GO:0016899, GO:0044710, GO:0000003, GO:0016491, GO:0071554, GO:0097367, GO:0008061, GO:0009664, GO:0007047, GO:0000904, GO:0005488, GO:0048468, GO:0071669, GO:0044699, GO:0045480, GO:0009860, GO:0044707, GO:0022610, GO:0032989, GO:0048588, GO:0007275, GO:0008152, GO:0048646, GO:0009826, GO:0044702, GO:0044703, GO:0044706, GO:0048589, GO:…
LOC101309610	thioredoxin H-type;	493.515	1013.69	1.03846	5.44e-05	GO:0055044, GO:0000302, GO:0050832, GO:0042221, GO:0010497, GO:0005739, GO:0044699, GO:0009987, GO:0005618, GO:0007165, GO:0010496, GO:0055114, GO:0044237, GO:0044238, GO:0016020, GO:0045454, GO:0044464, GO:0009719, GO:0065007, GO:0006457, GO:0071495, GO:0005829, GO:0009408, GO:0009409, GO:0009725, GO:0030312, GO:0018904, GO:0050896, GO:0044281, GO:0048046, GO:0005773, GO:0006950, GO:0005575, GO:…
LOC101304132	clathrin heavy chain 1;	987.868	1004.06	0.023447	0.938571	GO:0002119, GO:0001654, GO:0040011, GO:0023061, GO:0061024, GO:0048812, GO:0007275, GO:0007276, GO:0009790, GO:0009791, GO:0009792, GO:0030118, GO:0030117, GO:0007067, GO:0005886, GO:0031410, GO:0016192, GO:0009991, GO:0016183, GO:0016185, GO:0034621, GO:0034622, GO:0001505, GO:0070925, GO:0060541, GO:0050896, GO:0061458, GO:0006950, GO:0030163, GO:2001141, GO:0006355, GO:0004871, GO:0048856, GO:…
LOC101304277	beta-fructofuranosidase, insoluble isoenzyme CWINV1-like;	134.494	1003.47	2.89943	9.13e-11	GO:0031219, GO:0042221, GO:0016138, GO:0009987, GO:0016137, GO:0034637, GO:0005618, GO:0080167, GO:0005975, GO:0005976, GO:0044237, GO:0044238, GO:0016020, GO:0009719, GO:0044464, GO:0004575, GO:0015711, GO:0048046, GO:0010243, GO:0044042, GO:0006820, GO:0050896, GO:0004564, GO:0005773, GO:0010167, GO:0006950, GO:0015706, GO:0016051, GO:0044723, GO:0005575, GO:0005576, GO:0046903, GO:0043231, GO:…
LOC101313011	S-adenosylmethionine synthase 2;	574.061	1001.49	0.802866	0.0176336	GO:0008652, GO:0009119, GO:0009066, GO:0042803, GO:0042221, GO:0032259, GO:0009116, GO:0051591, GO:0019752, GO:0032559, GO:0044699, GO:0032555, GO:0009987, GO:0009986, GO:0032550, GO:0031406, GO:0001882, GO:0001883, GO:0005618, GO:0046683, GO:0018130, GO:0009809, GO:0051259, GO:0046128, GO:0046129, GO:1901363, GO:1901362, GO:0055114, GO:0043446, GO:0043447, GO:0019748, GO:0044237, GO:0044238, GO:…
LOC101309056	flavonol synthase 3-like;	62.1599	999.992	4.00793	1.41e-20	GO:0042579, GO:0032259, GO:0019222, GO:0016053, GO:0051234, GO:0005777, GO:0050832, GO:0008104, GO:0016491, GO:0071555, GO:0071554, GO:0042221, GO:0010941, GO:0051606, GO:0070482, GO:0019752, GO:0009664, GO:0009827, GO:0072330, GO:0009820, GO:0044699, GO:0071407, GO:0009987, GO:0031406, GO:0048731, GO:0007275, GO:0022611, GO:0007165, GO:0007568, GO:0018130, GO:0010023, GO:0009790, GO:0009718, GO:…
LOC101297079	thiol protease aleurain-like;	652.963	999.746	0.614545	0.0100054	GO:0006812, GO:0010604, GO:0031648, GO:0051272, GO:0051270, GO:0043129, GO:0002682, GO:0000302, GO:0016052, GO:0044238, GO:0040012, GO:0030108, GO:0040017, GO:0002449, GO:0032393, GO:0010941, GO:0002764, GO:0032397, GO:0051604, GO:0005996, GO:0006811, GO:0044699, GO:0019320, GO:0009987, GO:0004177, GO:0046686, GO:0004175, GO:0007275, GO:0060249, GO:0016504, GO:0007165, GO:0031647, GO:0005737, GO:…
LOC101314183	leucoanthocyanidin dioxygenase-like;	9.06936	991.812	6.77378	3.69e-22	GO:0032259, GO:0019222, GO:0016053, GO:0043450, GO:0050832, GO:0008104, GO:0071395, GO:0042221, GO:0010941, GO:0008202, GO:0051606, GO:0070482, GO:0019752, GO:0072330, GO:0009820, GO:0044699, GO:0071407, GO:0009987, GO:0016641, GO:0031406, GO:0016132, GO:0048731, GO:0007275, GO:0031323, GO:0071446, GO:0007165, GO:0007568, GO:0018130, GO:0010023, GO:0009718, GO:0043449, GO:1901362, GO:0009415, GO:…
LOC101306277	calmodulin-7;	688.645	991.62	0.526022	0.0391968	GO:0051704, GO:0010099, GO:0009605, GO:0051239, GO:0051716, GO:0000003, GO:0044437, GO:0043167, GO:0023052, GO:0043169, GO:0050789, GO:0009628, GO:0005737, GO:0050896, GO:0005488, GO:0009846, GO:0044699, GO:0005773, GO:0009987, GO:0005774, GO:0065007, GO:0031090, GO:2000030, GO:0005575, GO:0005634, GO:0043231, GO:0044700, GO:0044703, GO:0044706, GO:0044707, GO:0048583, GO:0048580, GO:0044424, GO:…
LOC101311060	alcohol dehydrogenase-like;	306.625	978.536	1.67413	0.0259612	GO:0044710, GO:0051707, GO:0051704, GO:0009607, GO:0070887, GO:0031323, GO:0097159, GO:0043169, GO:0071310, GO:0006970, GO:0043167, GO:0019222, GO:0036293, GO:0045087, GO:0050789, GO:0000166, GO:0009628, GO:0005737, GO:0050896, GO:0005488, GO:0044699, GO:0009862, GO:0009863, GO:0009987, GO:0006950, GO:0010035, GO:0016491, GO:1901265, GO:0046686, GO:0023052, GO:0009814, GO:0070482, GO:0071407, GO:…
LOC101302179	cinnamoyl-CoA reductase 1-like;	348.728	978.315	1.4882	7.87e-11	GO:0003854, GO:0044711, GO:0044710, GO:0008610, GO:0009409, GO:0097159, GO:0019438, GO:0009699, GO:0000166, GO:1901362, GO:0009628, GO:0044550, GO:0050896, GO:0005488, GO:0048037, GO:0009987, GO:0006950, GO:0016491, GO:1901265, GO:0009808, GO:0009809, GO:0008202, GO:0016620, GO:0016621, GO:0050662, GO:0044249, GO:0016903, GO:1901363, GO:0009698, GO:1901360, GO:0055114, GO:0006694, GO:1901576, GO:…
LOC101294711	endochitinase 2-like;	2.85208	972.773	8.41679	7.48e-79	GO:0006040, GO:0031640, GO:0050832, GO:0042221, GO:0008061, GO:0044699, GO:0009987, GO:0046686, GO:0016231, GO:0007165, GO:0005975, GO:0005976, GO:0044036, GO:0044238, GO:0071554, GO:0016020, GO:0009719, GO:0044464, GO:0043231, GO:0071495, GO:0035821, GO:0006022, GO:1901071, GO:0006026, GO:0023052, GO:0009725, GO:0009873, GO:0009723, GO:0004563, GO:0004568, GO:0006952, GO:0006950, GO:0016052, GO:…
LOC101304351	endoplasmin homolog;	417.16	948.89	1.18563	5.01e-06	GO:0005102, GO:0033554, GO:0003723, GO:0031647, GO:0044422, GO:0000302, GO:0005774, GO:0070325, GO:0008104, GO:0005886, GO:0006955, GO:0051592, GO:0042221, GO:0010941, GO:0030054, GO:0033036, GO:0070482, GO:0019899, GO:0009314, GO:0032559, GO:0044699, GO:0071407, GO:0032555, GO:0009987, GO:0032550, GO:0044459, GO:0001882, GO:0001883, GO:0048731, GO:0005618, GO:0046685, GO:0007275, GO:0006498, GO:…
LOC105351566	extensin-like;	503.965	947.343	0.910589	0.00501558	-
LOC101302070	probable fructose-bisphosphate aldolase 3, chloroplastic;	380.777	940.268	1.30411	1.39e-07	GO:0045893, GO:0040010, GO:0040011, GO:0070482, GO:0016138, GO:0009259, GO:0061024, GO:0016137, GO:0005618, GO:0010556, GO:0010557, GO:0007275, GO:0006779, GO:0006778, GO:0002576, GO:0009790, GO:0009792, GO:0046129, GO:0002020, GO:0005975, GO:0005976, GO:0031399, GO:0019319, GO:0019318, GO:0005886, GO:0019098, GO:0031410, GO:0016192, GO:0051289, GO:0048046, GO:0034621, GO:0034622, GO:0046395, GO:…
LOC101314504	phospho-2-dehydro-3-deoxyheptonate aldolase 2, chloroplastic-like;	267.871	939.47	1.81035	8.23e-13	GO:0008652, GO:0042221, GO:0019752, GO:0072330, GO:0009987, GO:0005515, GO:0018130, GO:1901362, GO:1901360, GO:0019748, GO:0044237, GO:0044238, GO:0016020, GO:0009719, GO:0044464, GO:0034976, GO:0046394, GO:0031976, GO:0009725, GO:0019438, GO:0043436, GO:0031984, GO:0016740, GO:0044281, GO:0044283, GO:0006952, GO:0006950, GO:0016053, GO:0006955, GO:0032787, GO:0002376, GO:0005575, GO:0016829, GO:…
LOC101299310	laccase-7-like;	812.321	927.545	0.191375	0.687949	GO:0044710, GO:0009791, GO:0044702, GO:0007275, GO:0009056, GO:0042221, GO:0000003, GO:0006950, GO:0043167, GO:0071554, GO:0043169, GO:0019439, GO:0048608, GO:0009628, GO:0044248, GO:0050896, GO:0005488, GO:0009415, GO:0071669, GO:0044699, GO:0044707, GO:0009987, GO:1901360, GO:0044085, GO:0016491, GO:0046271, GO:0048731, GO:0052716, GO:0009808, GO:0005575, GO:0005576, GO:0042546, GO:0046688, GO:…
LOC101293406	probable linoleate 9S-lipoxygenase 5;	61.656	926.808	3.90986	3.52e-27	GO:0002832, GO:0042221, GO:0019752, GO:0031408, GO:0072330, GO:0044699, GO:0009987, GO:0031407, GO:0048731, GO:0010386, GO:0007275, GO:0009791, GO:0055114, GO:0044237, GO:0044238, GO:0009719, GO:0009653, GO:0044464, GO:0010015, GO:0046914, GO:0046394, GO:0009725, GO:0043901, GO:0043900, GO:0043436, GO:0051213, GO:0022622, GO:0050896, GO:0044281, GO:0016746, GO:0044283, GO:0006952, GO:0006950, GO:…
LOC101311222	triosephosphate isomerase, cytosolic;	575.479	914.339	0.667963	0.00537058	GO:0016054, GO:0009658, GO:0008652, GO:0055044, GO:0042436, GO:0042430, GO:0044711, GO:0008654, GO:0009063, GO:0009060, GO:0005774, GO:0051603, GO:0005739, GO:0019751, GO:0009117, GO:0019752, GO:0005996, GO:0072330, GO:0044699, GO:0019320, GO:0009987, GO:0006546, GO:0048731, GO:0005618, GO:0007275, GO:0006568, GO:0042435, GO:0019400, GO:0018130, GO:0009651, GO:1901362, GO:1901361, GO:1901360, GO:…
LOC101294030	probable cysteine proteinase A494;	1034.36	908.875	-0.186574	0.485229	GO:0004869, GO:0004866, GO:0042221, GO:0005996, GO:0019320, GO:0044351, GO:0046686, GO:0004175, GO:0005615, GO:0009415, GO:0009414, GO:0005975, GO:0044237, GO:0044238, GO:0010951, GO:0019318, GO:0009651, GO:0044464, GO:0043231, GO:0005764, GO:0030414, GO:0050896, GO:0005773, GO:0006950, GO:0016052, GO:0006508, GO:0005575, GO:0005576, GO:0016192, GO:0051346, GO:0006833, GO:0009266, GO:0009269, GO:…
LOC101294379	2,3-bisphosphoglycerate-independent phosphoglycerate mutase;	414.822	906.686	1.1281	1.41e-06	GO:0055044, GO:0071555, GO:0042221, GO:0030054, GO:0005996, GO:0046537, GO:0044699, GO:0019320, GO:0009987, GO:0046686, GO:0007275, GO:0010383, GO:0051273, GO:1901362, GO:1901360, GO:0006694, GO:0005975, GO:0005976, GO:0009555, GO:0044036, GO:0044237, GO:0044238, GO:0071554, GO:0016020, GO:0019318, GO:0044464, GO:0010393, GO:0046914, GO:0016853, GO:0009409, GO:0031975, GO:0044042, GO:0050896, GO:…
LOC101293615	cell division cycle protein 48 homolog;	555.258	897.501	0.692759	0.00450824	GO:0002119, GO:0040010, GO:0040011, GO:0097202, GO:0040014, GO:0051603, GO:0009259, GO:0061024, GO:0061025, GO:0009199, GO:0005618, GO:0007275, GO:0007276, GO:0005615, GO:0009790, GO:0009791, GO:0046128, GO:0005875, GO:0005975, GO:0007030, GO:0010950, GO:0010952, GO:0005886, GO:0031410, GO:0016192, GO:0048046, GO:0034620, GO:0036094, GO:0006511, GO:0019903, GO:0019904, GO:0006515, GO:0030554, GO:…
LOC101314953	intracellular hyaluronan-binding protein 4-like isoform X1; plasminogen activator inhibitor 1 RNA-binding protein-like isoform X2;	570.565	896.127	0.651319	0.00876832	GO:0006221, GO:0006220, GO:0044710, GO:1901293, GO:1901137, GO:1901135, GO:0090407, GO:0019637, GO:0009259, GO:0019438, GO:0006807, GO:0009117, GO:0044249, GO:0006139, GO:0044281, GO:0046483, GO:0055086, GO:0009987, GO:1901360, GO:0006725, GO:0072521, GO:0006796, GO:0072527, GO:0019693, GO:0072528, GO:0006753, GO:0044237, GO:1901564, GO:0018130, GO:1901566, GO:0071704, GO:1901362, GO:0034654, GO:…
LOC101302476	titin isoform X1; titin isoform X2;	544.723	885.227	0.700537	0.00845298	-
LOC101312799	pleiotropic drug resistance protein 2-like;	614.831	876.449	0.511506	0.0850035	GO:0051606, GO:0032412, GO:0015893, GO:0072330, GO:0016139, GO:0071407, GO:0009199, GO:0016131, GO:0016132, GO:0007275, GO:0042343, GO:0072509, GO:0006195, GO:0009926, GO:0080168, GO:0051234, GO:0060918, GO:0005975, GO:0005976, GO:0042344, GO:0010817, GO:0010363, GO:0009991, GO:0071495, GO:0071496, GO:0036094, GO:0015075, GO:0046394, GO:0030554, GO:0009725, GO:0009723, GO:0043436, GO:0022622, GO:…
LOC101312471	eukaryotic translation initiation factor 5A-2;	715.336	865.374	0.274696	0.280135	GO:0006091, GO:0008652, GO:0016053, GO:0044267, GO:0090304, GO:0008150, GO:0042221, GO:0009893, GO:0003746, GO:0003743, GO:0019752, GO:0005996, GO:0019320, GO:0009987, GO:0006449, GO:0006448, GO:0046686, GO:0010556, GO:0010557, GO:0043021, GO:0009651, GO:1901363, GO:0010089, GO:0010087, GO:0005975, GO:0044237, GO:0044238, GO:0019319, GO:0019318, GO:0006452, GO:0044464, GO:0060255, GO:0006396, GO:…
LOC101295462	probable aquaporin PIP-type 7a;	3602.57	860.834	-2.06521	1.99e-12	GO:0051234, GO:0031224, GO:0031975, GO:0006970, GO:0044434, GO:0044435, GO:0042221, GO:0009526, GO:0006810, GO:0009507, GO:0009628, GO:0005737, GO:0050896, GO:0005773, GO:0006950, GO:0044459, GO:0005739, GO:0005575, GO:0043231, GO:0009941, GO:0009651, GO:0009415, GO:0009414, GO:0051179, GO:0031967, GO:0044425, GO:0044424, GO:0006833, GO:0031226, GO:0031225, GO:0044422, GO:0046658, GO:0016020, GO:…
LOC101308650	probable glutathione S-transferase;	121.085	859.324	2.8272	5.02e-17	GO:0019375, GO:0042631, GO:0019222, GO:0046942, GO:0042435, GO:0042436, GO:0015824, GO:0042430, GO:0051234, GO:0005774, GO:0009062, GO:0009063, GO:0000023, GO:0042594, GO:0016051, GO:0051603, GO:0043603, GO:0042221, GO:0016036, GO:0019752, GO:0005996, GO:0072330, GO:0044699, GO:0019320, GO:0009987, GO:0031406, GO:0009704, GO:0048731, GO:0046686, GO:0007275, GO:0006568, GO:0006569, GO:2000030, GO:…
LOC101312895	glucan endo-1,3-beta-glucosidase-like;	0.816704	859.305	10.0418	8.2e-83	GO:0044711, GO:0008422, GO:0002682, GO:0050832, GO:0008104, GO:0006955, GO:0042221, GO:0010941, GO:0051606, GO:0042973, GO:0019752, GO:0072330, GO:0044699, GO:0061024, GO:0061025, GO:0009987, GO:0005515, GO:0005618, GO:0005615, GO:0018130, GO:0009718, GO:1901362, GO:1901360, GO:0005975, GO:0019748, GO:0009058, GO:0044237, GO:0044238, GO:0050776, GO:0009751, GO:0009651, GO:0009719, GO:0065007, GO:…
LOC101303920	polyadenylate-binding protein 8-like;	540.863	847.954	0.648712	0.00734146	GO:0051168, GO:0051169, GO:0090304, GO:0006810, GO:0006446, GO:0009987, GO:0010556, GO:1901363, GO:1901360, GO:0044237, GO:0044238, GO:0065007, GO:0044464, GO:0060255, GO:0002181, GO:0002183, GO:0080090, GO:0003729, GO:0003727, GO:0070717, GO:0003723, GO:0005575, GO:0043231, GO:0046907, GO:0051028, GO:0032268, GO:0036094, GO:0008150, GO:0008152, GO:0015931, GO:0044267, GO:0043229, GO:0010468, GO:…
LOC101295050	uncharacterized protein LOC101295050;	16.0724	844.18	5.71539	2.88e-19	GO:0071944, GO:0044464, GO:0005886, GO:0005575, GO:0016020, GO:0008150, GO:0005623
LOC101296693	nucleolar protein 58-like;	360.592	826.64	1.19685	0.00104002	-
LOC101307690	extensin-2-like;	1510.81	826.28	-0.870611	0.0098882	-
LOC101314446	60S ribosomal protein L10;	474.933	822.743	0.792723	0.00175717	GO:0002119, GO:0005840, GO:0040010, GO:0090304, GO:0000022, GO:0043412, GO:0032259, GO:0000226, GO:0044699, GO:0009987, GO:0000279, GO:0007275, GO:0071482, GO:0022403, GO:0022402, GO:0009790, GO:0009791, GO:0009411, GO:0009416, GO:1901360, GO:0045927, GO:0044237, GO:0044238, GO:0016020, GO:0032991, GO:0065007, GO:0044464, GO:0043231, GO:0071493, GO:0071214, GO:0031975, GO:0031974, GO:0009451, GO:…
LOC101301285	40S ribosomal protein S3a;	476.369	817.264	0.778714	0.00127848	GO:0005840, GO:0055044, GO:0090304, GO:0008104, GO:1901566, GO:0010942, GO:0010941, GO:0033036, GO:0016032, GO:0019080, GO:0019083, GO:0032984, GO:0044699, GO:0009987, GO:0008150, GO:0005515, GO:0005618, GO:0006796, GO:0007275, GO:0009451, GO:0019693, GO:0070972, GO:0018130, GO:0009790, GO:0044281, GO:1901363, GO:1901362, GO:1901361, GO:1901360, GO:0043414, GO:0044237, GO:0044238, GO:0016020, GO:…
LOC101304907	endochitinase-like;	2.43553	816.267	8.39009	1.74e-38	GO:0006040, GO:0031640, GO:0050832, GO:0008061, GO:0009987, GO:0005618, GO:0016231, GO:0005975, GO:0005976, GO:0044036, GO:0044238, GO:0071554, GO:0044464, GO:0050896, GO:0043231, GO:0035821, GO:0006022, GO:1901071, GO:0006026, GO:0004553, GO:0004563, GO:0004568, GO:0006952, GO:0006950, GO:0016052, GO:0006955, GO:0002376, GO:0005575, GO:0005576, GO:1901565, GO:1901564, GO:0006030, GO:0006032, GO:…
LOC101311878	pyruvate kinase, cytosolic isozyme-like;	203.93	815.687	1.99993	3.53e-12	GO:0044710, GO:0009056, GO:0042221, GO:0008150, GO:0031420, GO:0043167, GO:0043169, GO:0005996, GO:0005737, GO:0016740, GO:0005488, GO:0019320, GO:0009987, GO:0006091, GO:0006096, GO:0016052, GO:0005739, GO:0046686, GO:0006796, GO:0006793, GO:0046872, GO:0016310, GO:0005575, GO:0043231, GO:0004743, GO:0044723, GO:0030955, GO:0005975, GO:0044724, GO:0003824, GO:0010035, GO:0050896, GO:0044237, GO:…
LOC101290712	ABC transporter C family member 2-like;	624.497	814.085	0.382481	0.158207	GO:0040011, GO:0040012, GO:0040017, GO:0006810, GO:0015893, GO:0072337, GO:0008324, GO:0009199, GO:0007275, GO:0002576, GO:0006195, GO:0010817, GO:0006811, GO:0031410, GO:0043231, GO:0070327, GO:0036094, GO:0019904, GO:0015075, GO:0030554, GO:0004888, GO:0050896, GO:0030168, GO:0006952, GO:0006950, GO:0046624, GO:0006955, GO:0016820, GO:0004872, GO:0004871, GO:0010583, GO:2000145, GO:2000147, GO:…
LOC101301095	malate dehydrogenase;	647.691	803.483	0.310961	0.215944	GO:0055044, GO:0009060, GO:0005774, GO:0042221, GO:0005739, GO:0019752, GO:0005996, GO:0019320, GO:0009987, GO:0046686, GO:1901363, GO:0055114, GO:0005975, GO:0030060, GO:0007030, GO:0044237, GO:0044238, GO:0016020, GO:0019319, GO:0019318, GO:0009651, GO:0044464, GO:0048046, GO:0036094, GO:0051186, GO:0051187, GO:0045333, GO:0043436, GO:0015980, GO:0050896, GO:0044281, GO:0016746, GO:0005773, GO:…
LOC101294694	ADP,ATP carrier protein 1, mitochondrial-like;	37.6446	801.841	4.41305	1.23e-21	GO:0042175, GO:0002119, GO:0005840, GO:0044422, GO:0002682, GO:0040010, GO:0035966, GO:0010498, GO:0042221, GO:0010942, GO:0010941, GO:0031347, GO:0033036, GO:0016051, GO:0005996, GO:0044699, GO:0061024, GO:0061025, GO:0009987, GO:0003824, GO:0005515, GO:0048731, GO:0005618, GO:0010259, GO:0007275, GO:0007568, GO:0009790, GO:0009791, GO:0009792, GO:0033554, GO:0045927, GO:0005975, GO:0051049, GO:…
LOC101292546	phenylalanine ammonia-lyase 1;	335.092	798.507	1.25276	1.04e-06	GO:0016054, GO:0008652, GO:0009063, GO:0042221, GO:0019752, GO:0009314, GO:0072330, GO:0010410, GO:0010413, GO:0044699, GO:0009987, GO:0034637, GO:0043455, GO:0007275, GO:0010383, GO:0010382, GO:0018130, GO:0009411, GO:0009963, GO:0009962, GO:1901361, GO:1901360, GO:0042402, GO:0005975, GO:0005976, GO:0009555, GO:0044036, GO:0019748, GO:0006595, GO:0044237, GO:0044238, GO:0071554, GO:0006598, GO:…
LOC101311180	translationally-controlled tumor protein homolog;	2271.18	796.761	-1.51123	2.32e-07	GO:0005840, GO:0055044, GO:0043227, GO:0040014, GO:0040018, GO:0030054, GO:0070507, GO:0009826, GO:0044699, GO:0031110, GO:0044351, GO:0031112, GO:0031114, GO:0032989, GO:0005515, GO:0048731, GO:0046686, GO:0044707, GO:0007275, GO:0010252, GO:0001558, GO:0007165, GO:0022402, GO:0065007, GO:0009790, GO:0009791, GO:0005874, GO:0009415, GO:0009414, GO:0045927, GO:0044237, GO:0044238, GO:0016020, GO:…
LOC101301870	major allergen Pru ar 1-like;	1.96273	795.783	8.66779	6.3e-51	GO:0006952, GO:0008150, GO:0006950, GO:0050896, GO:0009607
LOC101313166	squalene monooxygenase-like;	89.4321	794.069	3.15049	1.87e-18	GO:0044422, GO:0044238, GO:0008150, GO:0005774, GO:0042221, GO:0004506, GO:0048037, GO:0009987, GO:0016131, GO:0016132, GO:0050662, GO:0050660, GO:1901363, GO:1901362, GO:0009415, GO:1901360, GO:0006694, GO:0005975, GO:0005976, GO:0010817, GO:0044237, GO:0019742, GO:0016020, GO:0016021, GO:0019745, GO:0044464, GO:0090304, GO:0016104, GO:0036094, GO:0006721, GO:0004497, GO:0005783, GO:0005789, GO:…
LOC101306555	citrate synthase, mitochondrial;	223.786	790.228	1.82013	2.96e-12	GO:0009060, GO:0042221, GO:0019752, GO:0005996, GO:0032559, GO:0019320, GO:0005759, GO:0009987, GO:0032550, GO:0001882, GO:0001883, GO:0005618, GO:1901363, GO:0055114, GO:0005975, GO:0044237, GO:0044238, GO:0019318, GO:0044464, GO:0008270, GO:0036094, GO:0046914, GO:0051186, GO:0051187, GO:0030554, GO:0031974, GO:0045333, GO:0043436, GO:0015980, GO:0050896, GO:0044281, GO:0016746, GO:0016052, GO:…
LOC101292617	14-3-3-like protein A;	547.601	790.112	0.528916	0.034981	GO:0045892, GO:0040011, GO:0071407, GO:0005618, GO:0044707, GO:0007275, GO:0042435, GO:0010558, GO:0005871, GO:0005875, GO:0005975, GO:0005976, GO:0005977, GO:0031399, GO:0031397, GO:0031396, GO:0052689, GO:0043231, GO:0048046, GO:0034621, GO:0034622, GO:0036094, GO:1901566, GO:0019904, GO:0004497, GO:0021537, GO:0030554, GO:0009725, GO:0046982, GO:0046983, GO:0043436, GO:0015980, GO:0050896, GO:…
LOC101311455	40S ribosomal protein S4-3;	486.546	789.837	0.698976	0.00319539	GO:0005844, GO:0005840, GO:0090304, GO:0008104, GO:0009893, GO:0032259, GO:0009117, GO:0016032, GO:0009218, GO:0019083, GO:0032984, GO:0044699, GO:0009987, GO:0032774, GO:0005515, GO:0048731, GO:0010556, GO:0006796, GO:0007275, GO:0043170, GO:0019693, GO:0070972, GO:0018130, GO:0009790, GO:1901363, GO:1901362, GO:1901361, GO:1901360, GO:0006414, GO:0044237, GO:0044238, GO:0042127, GO:0016020, GO:…
LOC101310814	40S ribosomal protein S2-1-like;	462.336	786.747	0.766958	0.00179791	GO:0005840, GO:0055044, GO:0090304, GO:0008104, GO:1901566, GO:0000028, GO:0032259, GO:0033036, GO:0016032, GO:0019080, GO:0019083, GO:0032984, GO:0044699, GO:1901137, GO:0009987, GO:0005515, GO:0005618, GO:0006796, GO:0007275, GO:0009451, GO:0007276, GO:0070972, GO:0018130, GO:0044281, GO:1901363, GO:1901362, GO:1901361, GO:1901360, GO:0022618, GO:0043414, GO:0044237, GO:0044238, GO:0032403, GO:…
LOC101310914	D-3-phosphoglycerate dehydrogenase 1, chloroplastic;	140.125	786.13	2.48805	5.29e-15	GO:0044711, GO:0044710, GO:0051287, GO:0008652, GO:0046394, GO:0004617, GO:0097159, GO:0006082, GO:0043167, GO:0043168, GO:0043436, GO:0006807, GO:0009069, GO:0000166, GO:0019752, GO:0044249, GO:0006520, GO:0005488, GO:0048037, GO:0044283, GO:0009987, GO:0016053, GO:0031406, GO:0016491, GO:1901265, GO:0006564, GO:1901605, GO:1901564, GO:1901566, GO:0050662, GO:1901576, GO:1901363, GO:0055114, GO:…
LOC101300343	protein P21-like;	1.56616	781.908	8.95435	1.89e-42	GO:0031326, GO:0035821, GO:0051707, GO:0051704, GO:0048046, GO:0043455, GO:0031640, GO:0050832, GO:0009607, GO:0019222, GO:0042221, GO:0045087, GO:0050789, GO:0010035, GO:0009962, GO:0009628, GO:0005737, GO:0050896, GO:0006970, GO:1900376, GO:0009620, GO:0005773, GO:0006950, GO:0031323, GO:0006955, GO:0065007, GO:0005618, GO:0009627, GO:0005575, GO:0005576, GO:0043231, GO:0031540, GO:0009411, GO:…
LOC101292222	probable protein disulfide-isomerase A6;	284.761	780.957	1.45548	7.33e-09	GO:0042221, GO:0044699, GO:0009987, GO:0048731, GO:0005618, GO:0007275, GO:0009790, GO:0009791, GO:0009793, GO:0055114, GO:0009553, GO:0016020, GO:0045454, GO:0003756, GO:0009856, GO:0010154, GO:0044464, GO:0034976, GO:0022414, GO:0016853, GO:0005788, GO:0009055, GO:0018904, GO:0050896, GO:0044281, GO:0048608, GO:0061458, GO:0006950, GO:0005774, GO:0005575, GO:0043231, GO:0043233, GO:0048856, GO:…
LOC101298766	polyadenylate-binding protein 2-like;	734.876	779.247	0.0845849	0.765331	GO:0005840, GO:0051168, GO:0051169, GO:0044267, GO:0040010, GO:0090304, GO:0044710, GO:0010494, GO:0006810, GO:0006446, GO:0044699, GO:0043186, GO:0008266, GO:0009987, GO:0005515, GO:0048731, GO:0010556, GO:0007275, GO:0007276, GO:0008187, GO:0009790, GO:0009792, GO:1901363, GO:1901360, GO:0045927, GO:0009653, GO:0044237, GO:0044238, GO:0044464, GO:0065007, GO:0032991, GO:0016192, GO:0061013, GO:…
LOC101312508	60S ribosomal protein L18-2;	473.386	775.316	0.711763	0.00354299	GO:0005840, GO:0055044, GO:0000022, GO:0000226, GO:0009218, GO:0009987, GO:0005515, GO:0006796, GO:0019693, GO:0022403, GO:0022402, GO:0018130, GO:1901362, GO:1901360, GO:0044237, GO:0044238, GO:0016020, GO:0044464, GO:0032991, GO:0009165, GO:1901566, GO:0006221, GO:0006220, GO:0090407, GO:0019637, GO:0019438, GO:0044281, GO:0022626, GO:0022625, GO:0005773, GO:0005774, GO:0009117, GO:0044391, GO:…
LOC101306809	leucoanthocyanidin reductase-like;	96.7379	771.566	2.99577	1.41e-21	GO:0044710, GO:0097159, GO:0006950, GO:0042221, GO:0006979, GO:0000166, GO:0044249, GO:0005737, GO:0050896, GO:0005488, GO:0046483, GO:0009987, GO:1901360, GO:0016491, GO:1901265, GO:0046686, GO:0005575, GO:0016725, GO:0018130, GO:0016726, GO:1901576, GO:1901363, GO:1901362, GO:0055114, GO:0003824, GO:0044424, GO:0044237, GO:0016020, GO:0008150, GO:0008152, GO:0071704, GO:0071944, GO:0009058, GO:…
LOC101306557	lysine histidine transporter-like 8;	48.0584	768.405	3.99915	3.49e-17	GO:0035524, GO:0043455, GO:0044422, GO:0044267, GO:0002682, GO:0008104, GO:0035967, GO:0033554, GO:0031365, GO:0042221, GO:0015193, GO:0010941, GO:0022892, GO:0006811, GO:0044699, GO:0061024, GO:0061025, GO:0009987, GO:0044459, GO:0048731, GO:0007275, GO:0006498, GO:0007165, GO:0010876, GO:0009963, GO:0009962, GO:0080167, GO:0034220, GO:0009058, GO:0006888, GO:0044237, GO:0044238, GO:0022891, GO:…
LOC101307437	microsomal glutathione S-transferase 3;	355.187	754.486	1.08693	7.01e-06	GO:0008652, GO:0004601, GO:0044422, GO:0043604, GO:0043603, GO:0042221, GO:0043043, GO:0019752, GO:0044699, GO:0009987, GO:0007165, GO:0009410, GO:0055114, GO:0004364, GO:0044237, GO:0044238, GO:0005575, GO:0016020, GO:0016021, GO:0009719, GO:0044464, GO:0006518, GO:0010243, GO:0005783, GO:0046394, GO:0005789, GO:0044271, GO:0043436, GO:0016740, GO:0044281, GO:0044283, GO:0005773, GO:0016053, GO:…
LOC101295967	caffeoyl-CoA O-methyltransferase;	503.978	741.018	0.556147	0.0628955	GO:0044711, GO:0044710, GO:0019748, GO:0008757, GO:0043167, GO:0043169, GO:0032259, GO:1901362, GO:0044249, GO:0044550, GO:0016741, GO:0016740, GO:0005488, GO:0009987, GO:0009808, GO:0009809, GO:0005575, GO:0005634, GO:0043231, GO:0042409, GO:0005737, GO:0009699, GO:0009698, GO:1901360, GO:0019438, GO:1901576, GO:0003824, GO:0044424, GO:0008171, GO:0009058, GO:0044237, GO:0008150, GO:0008152, GO:…
LOC101309379	phosphoglycerate kinase, cytosolic;	548.647	734.152	0.420196	0.10662	GO:0033554, GO:0008652, GO:0046490, GO:0051234, GO:0008654, GO:0000023, GO:0019758, GO:0042221, GO:0019757, GO:0009069, GO:0009117, GO:0019752, GO:0005996, GO:0072330, GO:0032559, GO:0044699, GO:0019320, GO:0032555, GO:0009987, GO:0016137, GO:0032550, GO:0002376, GO:0001882, GO:0032553, GO:0048731, GO:0046686, GO:0007275, GO:0016143, GO:0010027, GO:0006810, GO:0009908, GO:0034614, GO:0009791, GO:…
LOC101293459	bifunctional dihydroflavonol 4-reductase/flavanone 4-reductase;	89.3604	726.414	3.02311	7.86e-32	GO:0044711, GO:0044710, GO:0097159, GO:0019438, GO:0009699, GO:0000166, GO:0009698, GO:0044249, GO:0044550, GO:0005488, GO:0048037, GO:0046483, GO:0009987, GO:1901360, GO:0016491, GO:1901265, GO:0047890, GO:0018130, GO:0050662, GO:0071704, GO:1901363, GO:1901362, GO:0055114, GO:0045552, GO:0003824, GO:0019748, GO:0044237, GO:0008150, GO:0008152, GO:1901576, GO:0009058, GO:0006725, GO:0003674, GO:…
LOC101294198	60S ribosomal protein L7a-2;	491.931	726.112	0.56174	0.0206967	GO:0005844, GO:0005840, GO:0003723, GO:0090304, GO:0008104, GO:0000022, GO:0043933, GO:0043412, GO:0032259, GO:0033036, GO:0016032, GO:0019080, GO:0019083, GO:0032984, GO:0044699, GO:0009987, GO:0005515, GO:0009451, GO:0055044, GO:0070972, GO:0022403, GO:0022402, GO:0018130, GO:1901363, GO:1901362, GO:1901361, GO:1901360, GO:0006414, GO:0044237, GO:0044238, GO:0016020, GO:0044464, GO:0032991, GO:…
LOC101292916	formate dehydrogenase, mitochondrial;	294.38	724.578	1.29949	2.98e-05	GO:0016054, GO:0042439, GO:0015946, GO:0042221, GO:0009117, GO:0019752, GO:0048037, GO:0070403, GO:0032555, GO:0009987, GO:0032550, GO:0001882, GO:0001883, GO:0019695, GO:0072524, GO:0050662, GO:0016903, GO:1901363, GO:1901360, GO:0042402, GO:0044237, GO:0044238, GO:0051287, GO:0032787, GO:0044464, GO:1901565, GO:0042802, GO:0008863, GO:0036094, GO:0055086, GO:0030416, GO:0046395, GO:0051186, GO:…
LOC101312514	pleiotropic drug resistance protein 2-like;	238.918	724.253	1.60001	0.00336004	GO:0051606, GO:0032412, GO:0015893, GO:0072330, GO:0016139, GO:0071407, GO:0009199, GO:0016131, GO:0016132, GO:0007275, GO:0042343, GO:0072509, GO:0006195, GO:0009926, GO:0080168, GO:0051234, GO:0060918, GO:0005975, GO:0005976, GO:0042344, GO:0010817, GO:0010363, GO:0009991, GO:0071495, GO:0071496, GO:0036094, GO:0015075, GO:0046394, GO:0030554, GO:0009725, GO:0009723, GO:0043436, GO:0022622, GO:…
LOC101311388	rhicadhesin receptor-like;	451.745	723.708	0.679923	0.0144332	GO:0016051, GO:0031365, GO:0042221, GO:0010410, GO:0010413, GO:0009987, GO:0034637, GO:0005618, GO:0043170, GO:0010383, GO:0010382, GO:0016721, GO:0016903, GO:0033692, GO:0055114, GO:0005975, GO:0005976, GO:0044036, GO:0044237, GO:0044238, GO:0071554, GO:0016020, GO:0044038, GO:0009651, GO:0044464, GO:0006928, GO:0016192, GO:0009991, GO:0015711, GO:0048046, GO:0071496, GO:0034976, GO:0016623, GO:…
LOC101309771	LOW QUALITY PROTEIN: 5-methyltetrahydropteroyltriglutamate--homocysteine methyltransferase;	1058.66	722.616	-0.550941	0.0234644	GO:0008652, GO:0055044, GO:0009066, GO:0009067, GO:0042221, GO:0032259, GO:0019752, GO:0072330, GO:0009987, GO:0046686, GO:0050896, GO:0008705, GO:0008172, GO:0044237, GO:0044238, GO:0016020, GO:0046459, GO:0009651, GO:0044464, GO:0008270, GO:0048046, GO:0046914, GO:0046394, GO:0031975, GO:0042085, GO:0042084, GO:0008168, GO:0009526, GO:0009086, GO:0003871, GO:0016741, GO:0016740, GO:0044281, GO:…
LOC101306858	probable ADP-ribosylation factor GTPase-activating protein AGD13;	129.817	718.746	2.46898	6.01e-19	GO:0051056, GO:0009894, GO:0009966, GO:0030695, GO:0033121, GO:0033124, GO:0046872, GO:0009118, GO:0008047, GO:0019220, GO:0043167, GO:0019222, GO:0043169, GO:0043547, GO:0050789, GO:0008060, GO:0032312, GO:0016021, GO:0080090, GO:0031329, GO:0032318, GO:0031323, GO:0046578, GO:0032012, GO:0005575, GO:0005083, GO:0030811, GO:0051174, GO:0051171, GO:0048583, GO:0060589, GO:0044425, GO:0050790, GO:…
LOC101307610	acetyl-coenzyme A synthetase, chloroplastic/glyoxysomal isoform X1; acetyl-coenzyme A synthetase, chloroplastic/glyoxysomal isoform X2;	210.497	716.993	1.76819	1.99e-11	GO:0042221, GO:0019752, GO:0072330, GO:0008610, GO:0032555, GO:0009987, GO:0032550, GO:0001882, GO:0032553, GO:0009410, GO:1901363, GO:0055114, GO:0003987, GO:0019427, GO:0044237, GO:0044238, GO:0046459, GO:0044464, GO:0036094, GO:0051188, GO:0046394, GO:0051186, GO:0030554, GO:0043168, GO:0043436, GO:0050896, GO:0044281, GO:0044283, GO:0019541, GO:0019542, GO:0016053, GO:0009507, GO:0005575, GO:…
LOC101307972	major allergen Pru ar 1-like;	1.88605	703.74	8.54678	3.79e-24	GO:0006952, GO:0008150, GO:0006950, GO:0050896, GO:0009607
LOC101294764	uncharacterized protein LOC101294764;	25.1034	700.536	4.80293	2e-24	-
LOC105349793	60S ribosomal protein L19-1;	478.278	700.106	0.54972	0.0243435	GO:0005840, GO:0045892, GO:0055044, GO:0051276, GO:0090304, GO:2001141, GO:0042221, GO:0032259, GO:0009117, GO:0005996, GO:0009218, GO:0019320, GO:0009987, GO:0036211, GO:0046686, GO:0010556, GO:0006796, GO:0043170, GO:0019693, GO:0034968, GO:0010558, GO:0018130, GO:0045814, GO:1901362, GO:1901360, GO:0005975, GO:0040029, GO:0044237, GO:0044238, GO:0016020, GO:0019319, GO:0019318, GO:0044464, GO:…
LOC101311165	protein transport protein Sec61 subunit alpha;	379.402	693.64	0.870445	0.000983405	GO:0042633, GO:0042638, GO:0031224, GO:0008104, GO:0006955, GO:0016023, GO:0042221, GO:0006810, GO:0022884, GO:0005996, GO:0044699, GO:0019320, GO:0009987, GO:0048731, GO:0006796, GO:0007275, GO:0006498, GO:0070972, GO:0022404, GO:0009790, GO:0044281, GO:0009792, GO:0046942, GO:1901360, GO:0005975, GO:0071704, GO:0055114, GO:0044237, GO:0044238, GO:0022891, GO:0022892, GO:0016021, GO:0019318, GO:…
LOC101298603	60S ribosomal protein L15-1;	406.71	689.829	0.762243	0.00166429	GO:0005840, GO:0045892, GO:0051276, GO:0090304, GO:2001141, GO:0032259, GO:0009117, GO:0009664, GO:0009218, GO:0009987, GO:0010556, GO:0006796, GO:0043170, GO:0019693, GO:0034968, GO:0010558, GO:0018130, GO:1901362, GO:1901360, GO:0048523, GO:0040029, GO:0044237, GO:0044238, GO:0071554, GO:0016020, GO:0044464, GO:0065007, GO:0032991, GO:0009165, GO:0051567, GO:0060255, GO:1901566, GO:0006221, GO:…
LOC101307513	40S ribosomal protein S5;	416.12	687.571	0.724502	0.00209698	GO:0005840, GO:0055044, GO:0090304, GO:0008104, GO:0033036, GO:0016032, GO:0019080, GO:0019083, GO:0032984, GO:0044699, GO:0009987, GO:0008150, GO:0006448, GO:0005618, GO:0010556, GO:0070972, GO:0018130, GO:1901363, GO:1901362, GO:1901361, GO:1901360, GO:0006414, GO:0044237, GO:0044238, GO:0016020, GO:0044464, GO:0022627, GO:0006450, GO:0032991, GO:0006605, GO:0072594, GO:0034621, GO:0034623, GO:…
LOC101292447	12-oxophytodienoate reductase 3-like;	18.6516	685.517	5.2001	6.81e-32	GO:0042579, GO:0016661, GO:0044711, GO:0044710, GO:0051707, GO:0008610, GO:0010193, GO:0046394, GO:0000302, GO:0016651, GO:0097159, GO:0003959, GO:0009607, GO:0043167, GO:0043168, GO:0042221, GO:0043436, GO:1901265, GO:0006979, GO:0032787, GO:0019752, GO:0044249, GO:0005737, GO:0044444, GO:0050896, GO:0044281, GO:0048037, GO:0044283, GO:0016667, GO:0009620, GO:0006633, GO:0009987, GO:0006950, GO:…
LOC101302655	protein EDS1B-like;	162.308	685.5	2.07848	8.21e-09	GO:0000304, GO:0044711, GO:0002682, GO:0000302, GO:0050832, GO:0008104, GO:0006955, GO:0042221, GO:0010942, GO:0010941, GO:0051606, GO:0070482, GO:0019752, GO:0072330, GO:0044699, GO:0061024, GO:0061025, GO:0009987, GO:0005515, GO:0010556, GO:0007165, GO:1901362, GO:1901360, GO:0009755, GO:0009058, GO:0031399, GO:0044237, GO:0044238, GO:0050776, GO:0052689, GO:0009719, GO:0009653, GO:0006605, GO:…
LOC101314585	dihydrolipoyllysine-residue acetyltransferase component 3 of pyruvate dehydrogenase complex, mitochondrial-like;	188.43	683.252	1.85839	4.23e-13	GO:0043754, GO:0044429, GO:0044237, GO:0005967, GO:0040010, GO:0042221, GO:0045254, GO:0051606, GO:0019752, GO:0005996, GO:0009314, GO:0044699, GO:0019320, GO:0005759, GO:0009987, GO:0005515, GO:0046686, GO:0007275, GO:0009790, GO:0009792, GO:1901363, GO:0009416, GO:0051196, GO:0051193, GO:0005975, GO:0043234, GO:0044238, GO:0019318, GO:0044464, GO:0065007, GO:0032991, GO:0019098, GO:0043231, GO:…
LOC101307789	glutathione S-transferase U9-like;	413.691	677.212	0.711095	0.00810803	GO:0016054, GO:0009851, GO:0046942, GO:0055044, GO:0042436, GO:0044422, GO:0042430, GO:0051234, GO:0009062, GO:0009063, GO:0035966, GO:0042631, GO:0010498, GO:0043603, GO:0051603, GO:0019752, GO:0019899, GO:0072330, GO:0044699, GO:0009987, GO:0044271, GO:0031406, GO:0009704, GO:0048731, GO:0046686, GO:0007275, GO:0006568, GO:0042435, GO:2000030, GO:0071944, GO:0007165, GO:0044242, GO:0018130, GO:…
LOC101311879	60S ribosomal protein L21-1;	435.454	676.604	0.635792	0.0117275	GO:0051234, GO:0044710, GO:0005840, GO:0051707, GO:0051704, GO:0006412, GO:0044422, GO:0022625, GO:0031974, GO:0043227, GO:0009607, GO:0043231, GO:0009536, GO:0044391, GO:0044249, GO:0005737, GO:0005730, GO:0050896, GO:0022626, GO:0044428, GO:0031981, GO:0044267, GO:0009987, GO:0044260, GO:0010467, GO:0009507, GO:0015934, GO:0005575, GO:0005634, GO:0016192, GO:0043233, GO:0043232, GO:0070013, GO:…
LOC101299558	epidermis-specific secreted glycoprotein EP1-like;	96.7564	670.569	2.79298	0.00561257	GO:0032559, GO:0044699, GO:0032555, GO:0009987, GO:0032550, GO:0001882, GO:0001883, GO:0048731, GO:0005618, GO:0007275, GO:0009908, GO:0009791, GO:1901363, GO:0044237, GO:0016020, GO:0044464, GO:0048437, GO:0009856, GO:0048438, GO:0048046, GO:0022414, GO:0036094, GO:0030554, GO:0048443, GO:0048441, GO:0016740, GO:0048608, GO:0005773, GO:0005774, GO:0005575, GO:0005576, GO:0043231, GO:0005794, GO:…
LOC101310390	pyruvate kinase, cytosolic isozyme; pyruvate kinase, cytosolic isozyme;	219.013	670.436	1.61405	1.69e-09	GO:0051234, GO:0000023, GO:0010498, GO:0051603, GO:0019757, GO:0005996, GO:0016138, GO:0032559, GO:0019320, GO:0032555, GO:0009987, GO:0016137, GO:0032550, GO:0001882, GO:0032553, GO:0034637, GO:0046686, GO:0016143, GO:1901363, GO:0046942, GO:1901265, GO:0005975, GO:0005976, GO:0019748, GO:0044237, GO:0044238, GO:0016020, GO:0019319, GO:0019318, GO:0065007, GO:0044464, GO:0019252, GO:0015711, GO:…
LOC101295712	putative mediator of RNA polymerase II transcription subunit 26;	175.512	670.205	1.93305	3.08e-12	-
LOC101292050	L-3-cyanoalanine synthase 2, mitochondrial;	366.261	669.184	0.869548	0.00265844	GO:0048869, GO:0006950, GO:0048764, GO:0048868, GO:0008652, GO:0042435, GO:0042436, GO:0009058, GO:0042430, GO:0044711, GO:0008654, GO:0005777, GO:0009063, GO:0006955, GO:0042221, GO:0019757, GO:0009069, GO:0030154, GO:0009240, GO:0019752, GO:0005996, GO:0090322, GO:0072330, GO:0032559, GO:0044699, GO:0019320, GO:0032555, GO:0009987, GO:0016137, GO:0032550, GO:0001882, GO:0032553, GO:0048731, GO:…
LOC101303345	glucose-6-phosphate 1-dehydrogenase, cytoplasmicisoform 2; glucose-6-phosphate 1-dehydrogenase, cytoplasmicisoform 2;	298.234	664.8	1.15648	6.69e-07	GO:0051276, GO:0042221, GO:0009117, GO:0005996, GO:0048037, GO:0019320, GO:0019321, GO:0009987, GO:0046686, GO:0050662, GO:0050661, GO:1901363, GO:1901360, GO:0005975, GO:0044237, GO:0044238, GO:0019318, GO:0044464, GO:0036094, GO:0051186, GO:0019637, GO:0050896, GO:0044281, GO:0016052, GO:0072524, GO:0005575, GO:0006753, GO:0043231, GO:1901564, GO:0006333, GO:0009536, GO:0008150, GO:0008152, GO:…
LOC101294772	uncharacterized protein LOC101294772;	135.956	661.32	2.28227	8.16e-06	GO:0042578, GO:0051234, GO:0044710, GO:0016791, GO:0044237, GO:0008967, GO:0006820, GO:0009987, GO:0016491, GO:0006796, GO:0046942, GO:0016311, GO:0016787, GO:0006793, GO:0055114, GO:0051179, GO:0016788, GO:0003824, GO:0008252, GO:0008253, GO:0015824, GO:0006812, GO:0015804, GO:0006810, GO:0006811, GO:0008150, GO:0008152, GO:0015849, GO:0071705, GO:0071702, GO:0015711, GO:0003674, GO:0016614, GO:…
LOC101314636	pyruvate decarboxylase 1;	97.985	661.261	2.75449	5.11e-08	GO:0016054, GO:0009063, GO:0010498, GO:0051603, GO:0070482, GO:0019752, GO:0005996, GO:0048037, GO:0044699, GO:0071407, GO:0009987, GO:0007165, GO:0050662, GO:1901363, GO:0005975, GO:0044237, GO:0044238, GO:0016020, GO:0019319, GO:0019318, GO:0065007, GO:0044464, GO:1901565, GO:0010310, GO:0016831, GO:0016830, GO:0036094, GO:0046395, GO:0023052, GO:0043169, GO:0043436, GO:0050896, GO:0044281, GO:…
LOC101294619	phenazine biosynthesis-like domain-containing protein 1; phenazine biosynthesis-like domain-containing protein 1; phenazine biosynthesis-like domain-containing protein 1;	133.73	660.483	2.30428	1.53e-08	GO:0005737, GO:0009058, GO:0016853, GO:0044464, GO:0003674, GO:0003824, GO:0044424, GO:0044444, GO:0005623, GO:0005575, GO:0005829, GO:0008150, GO:0005622, GO:0008152
LOC101305022	1-aminocyclopropane-1-carboxylate oxidase homolog 11-like;	138.465	657.953	2.24853	8.67e-12	GO:0045893, GO:0033554, GO:0043455, GO:0055044, GO:0043450, GO:0006812, GO:0008104, GO:0016491, GO:0042221, GO:0019757, GO:0031347, GO:0033036, GO:0070482, GO:0019752, GO:0009814, GO:0016138, GO:0009891, GO:0044699, GO:0071407, GO:0009987, GO:0016641, GO:0031406, GO:0048731, GO:0010556, GO:0010557, GO:0007275, GO:0006778, GO:0080135, GO:0071446, GO:0007165, GO:0007568, GO:0018130, GO:0016706, GO:…
LOC101306936	metallothionein-like protein type 2 MET1;	1126.41	657.428	-0.776813	0.00188686	GO:0043169, GO:0046872, GO:0005488, GO:0003674, GO:0043167
LOC101308723	3-hydroxy-3-methylglutaryl-coenzyme A reductase 1-like;	24.8106	652.192	4.71666	1.3e-19	GO:0060966, GO:0060964, GO:0034032, GO:0051234, GO:0008654, GO:0009119, GO:0009116, GO:0009117, GO:0048037, GO:0006816, GO:0009987, GO:0005515, GO:0044432, GO:0019693, GO:0018130, GO:0050662, GO:0007033, GO:0046128, GO:0050661, GO:1901363, GO:1901362, GO:1901360, GO:0006694, GO:0006695, GO:0019748, GO:0007030, GO:0060968, GO:0044237, GO:0044238, GO:0016020, GO:0016021, GO:0009651, GO:0065007, GO:…
LOC101314970	LOW QUALITY PROTEIN: cinnamate beta-D-glucosyltransferase-like;	124.536	649.593	2.38304	6.93e-22	GO:0072330, GO:0071407, GO:0016137, GO:0007275, GO:0080167, GO:0010817, GO:0009851, GO:0009850, GO:0010363, GO:0009991, GO:0071495, GO:0071496, GO:0034620, GO:0010054, GO:0046907, GO:0046395, GO:0046394, GO:0009725, GO:0035251, GO:0080018, GO:0009723, GO:0043436, GO:0022622, GO:0022621, GO:0050896, GO:0006952, GO:0006950, GO:0010583, GO:0070882, GO:0015706, GO:0070887, GO:0016138, GO:1901576, GO:…
LOC101292674	malate dehydrogenase, mitochondrial;	235.51	648.306	1.46089	5.23e-09	GO:0016054, GO:0005777, GO:0009062, GO:0009060, GO:0009894, GO:0006094, GO:0042221, GO:0019752, GO:0005996, GO:0044282, GO:0019320, GO:0005759, GO:0009987, GO:0046686, GO:0031323, GO:0044242, GO:0009853, GO:1901363, GO:0055114, GO:0019395, GO:0005975, GO:0030060, GO:0009058, GO:0044237, GO:0044238, GO:0016020, GO:0019319, GO:0019318, GO:0009651, GO:0065007, GO:0044464, GO:0046320, GO:0048046, GO:…
LOC101300331	60S ribosomal protein L5-like;	443.169	647.633	0.547326	0.0293303	GO:0002119, GO:0005840, GO:0051169, GO:0006364, GO:0040010, GO:0090304, GO:1901566, GO:0000027, GO:0042221, GO:0032259, GO:0009117, GO:0005996, GO:0009218, GO:0044699, GO:0019320, GO:0009987, GO:0005515, GO:0048731, GO:0046686, GO:0006796, GO:0007275, GO:0009451, GO:0019693, GO:0065007, GO:0009790, GO:0009791, GO:0009965, GO:1901363, GO:1901362, GO:1901360, GO:0045927, GO:0022618, GO:0044237, GO:…
LOC101295389	cysteine proteinase RD21a;	478.35	644.4	0.429873	0.0783849	GO:0008652, GO:0051273, GO:0044711, GO:0000302, GO:0044238, GO:0015996, GO:0042221, GO:0009069, GO:0019752, GO:0009664, GO:0044699, GO:0019320, GO:0009987, GO:0005515, GO:0048731, GO:0046686, GO:0007275, GO:0010383, GO:0055044, GO:0009908, GO:0009791, GO:1901361, GO:1901360, GO:0005975, GO:0005976, GO:0044036, GO:0009058, GO:0044237, GO:0071555, GO:0071554, GO:0015994, GO:0019318, GO:0009651, GO:…
LOC101302044	60S ribosomal protein L11;	395.837	644.03	0.702221	0.00501367	GO:0006917, GO:0005840, GO:0003723, GO:0006364, GO:0040010, GO:0090304, GO:0008104, GO:0000022, GO:0043412, GO:0010942, GO:0010941, GO:0000226, GO:0016032, GO:0019080, GO:0019083, GO:0032984, GO:0044699, GO:0009987, GO:0005515, GO:0048731, GO:0007275, GO:0009451, GO:0007276, GO:0070972, GO:0022403, GO:0022402, GO:0018130, GO:0009790, GO:0005737, GO:0009792, GO:1901363, GO:1901362, GO:1901361, GO:…
LOC105351444	uncharacterized protein LOC105351444;	145.448	643.137	2.14468	1.17e-16	-
LOC101312556	putative phospholipid-transporting ATPase 4;	151.196	639.248	2.08001	1.81e-11	GO:0015698, GO:0006200, GO:0009201, GO:0046130, GO:0097035, GO:0022890, GO:0008104, GO:0009119, GO:0042274, GO:0042127, GO:0046034, GO:0000028, GO:0010941, GO:0009116, GO:0009117, GO:0032559, GO:0009259, GO:0016887, GO:0061024, GO:0032555, GO:0009987, GO:0009199, GO:0032550, GO:0016820, GO:0001882, GO:0032553, GO:0048731, GO:0007275, GO:0019693, GO:0018130, GO:0044435, GO:1901265, GO:0009791, GO:…
LOC101312525	reticuline oxidase-like protein;	11.6659	638.736	5.77546	2.13e-23	GO:0010090, GO:0071456, GO:0055044, GO:0015824, GO:0002682, GO:0008104, GO:0010197, GO:0042221, GO:0008064, GO:0010941, GO:0031347, GO:0016020, GO:0070482, GO:0048765, GO:0048037, GO:0044699, GO:0061024, GO:0061025, GO:0009987, GO:0008150, GO:0032989, GO:0048731, GO:0005618, GO:0007275, GO:0010026, GO:0030832, GO:0007165, GO:0009790, GO:0009791, GO:0050660, GO:0009559, GO:1901363, GO:0009505, GO:…
LOC101293898	60S ribosomal protein L10a-2;	379.397	637.87	0.74955	0.00249982	GO:0002119, GO:0005840, GO:0055044, GO:0006364, GO:0040010, GO:0090304, GO:0008104, GO:0000022, GO:0043412, GO:0032259, GO:0030054, GO:0033036, GO:0016032, GO:0019080, GO:0019083, GO:0032984, GO:0044699, GO:0009987, GO:0000279, GO:0048731, GO:0007275, GO:0009451, GO:0070972, GO:0005615, GO:0022402, GO:0018130, GO:0009790, GO:0009791, GO:0009792, GO:0006396, GO:1901363, GO:1901362, GO:1901361, GO:…
LOC101313214	guanine nucleotide-binding protein subunit beta-like protein;	378.2	633.206	0.743523	0.00311101	GO:0040012, GO:0097202, GO:0040017, GO:0009218, GO:0010556, GO:0007275, GO:0010558, GO:0009790, GO:0009791, GO:0005975, GO:0031399, GO:0010950, GO:0010952, GO:0030111, GO:0019319, GO:0019318, GO:0071495, GO:0043204, GO:0061097, GO:0016773, GO:0019900, GO:0019901, GO:0019902, GO:0019903, GO:0019904, GO:0004672, GO:0006221, GO:0006220, GO:0046390, GO:0009725, GO:0043025, GO:0022622, GO:0022621, GO:…
LOC101290830	endochitinase PR4-like;	0.809251	631.624	9.61573	1.91e-89	GO:0006040, GO:0044710, GO:0000272, GO:0044724, GO:1901136, GO:0006022, GO:1901071, GO:1901135, GO:0016798, GO:0006026, GO:0009056, GO:0000003, GO:0048316, GO:0006032, GO:0097367, GO:0006807, GO:0009505, GO:0050896, GO:0005488, GO:0048608, GO:0044699, GO:0004568, GO:0008061, GO:0006950, GO:0016052, GO:0048731, GO:0005618, GO:0007275, GO:1901072, GO:0005575, GO:0005576, GO:1901565, GO:1901564, GO:…
LOC101300898	NADPH--cytochrome P450 reductase 2;	198.311	630.115	1.66785	8.12e-10	GO:0019001, GO:0048037, GO:0044699, GO:0032555, GO:0009987, GO:0032550, GO:0001882, GO:0032553, GO:0007165, GO:0050662, GO:1901363, GO:1901360, GO:0019748, GO:0044237, GO:0016020, GO:0009719, GO:0065007, GO:0044464, GO:0032561, GO:0043231, GO:0036094, GO:0007264, GO:0046914, GO:0005783, GO:0043167, GO:0005789, GO:0009725, GO:0042221, GO:0048193, GO:0050896, GO:0006950, GO:0009507, GO:0005575, GO:…
LOC101295733	40S ribosomal protein S9-2;	412.326	626.991	0.604665	0.0136263	GO:0005840, GO:0055044, GO:0090304, GO:0008104, GO:0000022, GO:0043412, GO:0032259, GO:0000226, GO:0016032, GO:0019080, GO:0019083, GO:0032984, GO:0044699, GO:0009987, GO:0000279, GO:0005618, GO:0010556, GO:0009451, GO:0070972, GO:0022403, GO:0022402, GO:0018130, GO:1901363, GO:1901362, GO:1901361, GO:1901360, GO:0007049, GO:0043414, GO:0044237, GO:0044238, GO:0042127, GO:0016020, GO:0044464, GO:…
LOC101310256	histone H3.3;	703.471	626.905	-0.166252	0.537733	GO:0006325, GO:0044710, GO:0006323, GO:0044237, GO:0051276, GO:0097159, GO:0090304, GO:0046982, GO:0046983, GO:0071841, GO:0065003, GO:0006996, GO:0006807, GO:0005515, GO:0005488, GO:0000785, GO:0046483, GO:0009987, GO:0031497, GO:0044260, GO:0006139, GO:0044085, GO:0071840, GO:0065004, GO:0022607, GO:0005575, GO:0005634, GO:0043231, GO:0000786, GO:0043232, GO:0006259, GO:0006334, GO:1901363, GO:…
LOC101291039	metalloendoproteinase 1-like;	0.945363	626.434	9.38055	1.02e-70	GO:0044710, GO:0031225, GO:0031224, GO:0003674, GO:0004252, GO:0043167, GO:0043169, GO:0005488, GO:0031012, GO:0006508, GO:0004175, GO:0005575, GO:0005576, GO:0005615, GO:0016787, GO:0070011, GO:0003824, GO:0008233, GO:0044421, GO:0008236, GO:0008237, GO:0044238, GO:0016020, GO:0008150, GO:0043170, GO:0008152, GO:0071704, GO:0044425, GO:0005509, GO:0019538, GO:0008270, GO:0004222, GO:0017171, GO:…
LOC101298618	bifunctional aspartate aminotransferase and glutamate/aspartate-prephenate aminotransferase;	96.5906	626.353	2.69706	6.44e-23	GO:0008652, GO:0019752, GO:0048037, GO:0044699, GO:0009987, GO:0005515, GO:0048731, GO:0007275, GO:0009790, GO:0009791, GO:0009793, GO:1901362, GO:1901360, GO:0044237, GO:0044238, GO:0009095, GO:0009094, GO:0010154, GO:0044464, GO:0070546, GO:0022414, GO:0009570, GO:0046394, GO:0019438, GO:0043436, GO:0016740, GO:0044281, GO:0048608, GO:0044283, GO:0061458, GO:0016053, GO:0005575, GO:0043231, GO:…
LOC101304097	acetyl-CoA carboxylase 1-like isoform X2; acetyl-CoA carboxylase 1-like isoform X1;	123.593	625.806	2.34018	2.14e-20	GO:1901137, GO:0090421, GO:0030497, GO:0051169, GO:0051234, GO:0044744, GO:0008104, GO:0009119, GO:0010498, GO:0042221, GO:1901293, GO:0046460, GO:0009116, GO:0033036, GO:0019752, GO:0005996, GO:0072521, GO:0072330, GO:0016885, GO:0044699, GO:0032555, GO:0009987, GO:0032550, GO:0031406, GO:0001882, GO:0032553, GO:0048731, GO:0007275, GO:0060249, GO:0019693, GO:0004075, GO:0065007, GO:0009790, GO:…
LOC101314456	mitochondrial phosphate carrier protein 2, mitochondrial;	7.5444	625.741	6.37505	6.41e-23	GO:0015698, GO:0015075, GO:0051234, GO:0015077, GO:0015317, GO:0044422, GO:0015078, GO:0031975, GO:0006812, GO:0006820, GO:0009536, GO:0015293, GO:0006817, GO:0005515, GO:0005739, GO:0006810, GO:0009507, GO:0005737, GO:0016021, GO:0055085, GO:0044699, GO:0009987, GO:0044707, GO:0015992, GO:0005618, GO:0031090, GO:0005488, GO:0035435, GO:0005575, GO:0043231, GO:0015103, GO:0006811, GO:0005215, GO:…
LOC101313835	40S ribosomal protein S3-3-like;	359.957	625.545	0.797294	0.00116045	GO:0032259, GO:0006917, GO:0005840, GO:0051172, GO:0055044, GO:0005774, GO:0090305, GO:0090304, GO:0008104, GO:0097202, GO:0006919, GO:0043280, GO:0010942, GO:0010941, GO:0030054, GO:0030425, GO:0016020, GO:0016032, GO:0019080, GO:0019083, GO:0032984, GO:0044699, GO:0009987, GO:0008150, GO:0044459, GO:0005515, GO:0010556, GO:0007275, GO:0009451, GO:0070972, GO:0018130, GO:0009790, GO:1901363, GO:…
LOC101291240	probable glutathione S-transferase;	23.0577	621.512	4.75234	9.03e-24	GO:0048569, GO:0016054, GO:0055044, GO:0009062, GO:0035966, GO:0010498, GO:0043603, GO:0042221, GO:0019752, GO:0009314, GO:0044699, GO:0009987, GO:0031406, GO:0009704, GO:0048731, GO:0046686, GO:0007275, GO:0009791, GO:0009416, GO:0055114, GO:0019395, GO:0004364, GO:0043632, GO:0044237, GO:0044238, GO:0009639, GO:0016020, GO:1900750, GO:0009751, GO:0009651, GO:0009719, GO:0065007, GO:0044464, GO:…
LOC101308955	1-aminocyclopropane-1-carboxylate oxidase homolog 1-like;	18.8656	621.143	5.04118	1.71e-57	GO:0045893, GO:0051606, GO:0070482, GO:0016138, GO:0071407, GO:0016641, GO:0010556, GO:0010557, GO:0007275, GO:0006778, GO:0009790, GO:0009791, GO:0043449, GO:0080167, GO:0010817, GO:0031418, GO:0010363, GO:0071495, GO:0016638, GO:0036094, GO:0046394, GO:0009725, GO:0043436, GO:0050896, GO:0061458, GO:0006950, GO:0010675, GO:0006955, GO:0006355, GO:0010583, GO:0070882, GO:0070887, GO:0072330, GO:…
LOC101291534	40S ribosomal protein S10;	311.106	619.922	0.994684	3.44e-05	-
LOC101296117	heat shock 70 kDa protein 15-like;	372.527	619.489	0.733715	0.00256085	GO:0032440, GO:0055044, GO:0002684, GO:0001655, GO:0002682, GO:0008104, GO:0042221, GO:0010941, GO:0030054, GO:0046635, GO:0006810, GO:0006457, GO:0043234, GO:0007008, GO:0032559, GO:0044699, GO:0061024, GO:0032555, GO:0009987, GO:0032092, GO:0007006, GO:0001882, GO:0001883, GO:0048731, GO:0046686, GO:0010556, GO:0010557, GO:0007275, GO:1901363, GO:0005874, GO:0055114, GO:0002694, GO:0002696, GO:…
LOC101299299	40S ribosomal protein S6;	353.815	615.233	0.798141	0.000929622	GO:0005840, GO:0055044, GO:0006364, GO:0090304, GO:0008150, GO:0010942, GO:0010941, GO:0044699, GO:0009987, GO:0005515, GO:0009451, GO:0007165, GO:1901360, GO:0035556, GO:0044237, GO:0044238, GO:0016020, GO:0044464, GO:0032991, GO:0048522, GO:0019900, GO:0019901, GO:0031974, GO:0032259, GO:0050896, GO:0022627, GO:0022626, GO:0031981, GO:0043414, GO:0009507, GO:0005575, GO:0009506, GO:0043231, GO:…
LOC101297080	60S acidic ribosomal protein P1-like;	424.435	614.374	0.533571	0.0324522	GO:0044710, GO:0005840, GO:0006412, GO:0044445, GO:0044249, GO:0005737, GO:0022626, GO:0044267, GO:0009987, GO:0044260, GO:0010467, GO:0005575, GO:0005634, GO:0043231, GO:0043232, GO:1901576, GO:0032991, GO:0009059, GO:0044424, GO:0009058, GO:0030529, GO:0044237, GO:0044238, GO:0016020, GO:0008150, GO:0043170, GO:0008152, GO:0071704, GO:0071944, GO:0044444, GO:0044464, GO:0005886, GO:0034645, GO:…
LOC101308709	peroxidase 73;	230.317	612.982	1.41223	1.58e-07	GO:0015698, GO:0055044, GO:0044711, GO:0000302, GO:0071555, GO:0042221, GO:0030154, GO:0044070, GO:0032412, GO:0009664, GO:0009827, GO:0044699, GO:0009987, GO:0016131, GO:0016132, GO:0034765, GO:0048731, GO:0005618, GO:0007275, GO:0007165, GO:0009908, GO:0009791, GO:0000902, GO:1901363, GO:1901362, GO:0009415, GO:0055114, GO:0006694, GO:0020037, GO:0051049, GO:0032409, GO:0010817, GO:0044237, GO:…
LOC101304395	actin-depolymerizing factor 3-like;	513.192	612.295	0.254726	0.320649	GO:0055044, GO:0002684, GO:0002682, GO:0051301, GO:0042221, GO:0005739, GO:0030154, GO:0016020, GO:0007049, GO:0032984, GO:0044699, GO:0009987, GO:0005515, GO:0048731, GO:0046686, GO:0007275, GO:0007165, GO:0050778, GO:0043234, GO:0009750, GO:0050776, GO:0032991, GO:0009653, GO:0044464, GO:0008544, GO:0009913, GO:0034621, GO:0034622, GO:0034623, GO:0009743, GO:0010015, GO:0022411, GO:0031974, GO:…
LOC101301402	ubiquitin-conjugating enzyme E2 28;	2232.8	612.091	-1.86704	1.02e-09	GO:0042023, GO:0016054, GO:0043234, GO:0051276, GO:0009062, GO:0090304, GO:0035966, GO:0010498, GO:0051603, GO:0072663, GO:0000070, GO:0033036, GO:0019752, GO:0016881, GO:0032559, GO:0044699, GO:0061024, GO:0032555, GO:0009987, GO:0032550, GO:0001882, GO:0032553, GO:0048731, GO:0070727, GO:0007275, GO:0044314, GO:0001558, GO:0044743, GO:0022403, GO:0022402, GO:0009791, GO:0043130, GO:1901363, GO:…
LOC101300324	farnesyl pyrophosphate synthase 1-like;	51.5564	610.368	3.56559	9.83e-22	GO:0006595, GO:0008652, GO:0033383, GO:0051234, GO:0008654, GO:0019752, GO:0009987, GO:0016131, GO:0016132, GO:0050896, GO:1901362, GO:1901360, GO:0042402, GO:0006694, GO:0006695, GO:0019748, GO:0007030, GO:0033384, GO:0010817, GO:0044237, GO:0044238, GO:0006598, GO:0009651, GO:0044464, GO:1901565, GO:0004161, GO:0046394, GO:0051186, GO:0090407, GO:0019637, GO:0016114, GO:0070838, GO:0043436, GO:…
LOC101301716	cytochrome b5; cytochrome b5;	254.122	605.062	1.25153	3.47e-06	GO:0034357, GO:0044422, GO:0019742, GO:0009703, GO:0009987, GO:0044432, GO:0046857, GO:1901363, GO:1901362, GO:1901360, GO:0006694, GO:0020037, GO:0044237, GO:0044238, GO:0016020, GO:0016021, GO:0019745, GO:0044464, GO:0016104, GO:0005783, GO:0031976, GO:0005789, GO:0016114, GO:0042651, GO:0031984, GO:0050896, GO:0044281, GO:0044283, GO:0005773, GO:0006950, GO:0005774, GO:0005575, GO:0043231, GO:…
LOC101297772	transketolase, chloroplastic;	410.533	604.641	0.55857	0.0201203	GO:0009941, GO:0043167, GO:0031975, GO:0043169, GO:0006970, GO:0044434, GO:0044435, GO:0042221, GO:0009526, GO:0009507, GO:0009628, GO:0005737, GO:0016740, GO:0005488, GO:0016744, GO:0006950, GO:0046686, GO:0046872, GO:0005575, GO:0043231, GO:0009570, GO:0031967, GO:0003824, GO:0044424, GO:0050896, GO:0044422, GO:0009536, GO:0008150, GO:0009532, GO:0008152, GO:0009651, GO:0044446, GO:0044444, GO:…
LOC101303821	probable glutathione S-transferase;	687.371	602.084	-0.191147	0.564167	GO:0006950, GO:0055044, GO:0009062, GO:0035966, GO:0010498, GO:0043603, GO:0051603, GO:0019752, GO:0044699, GO:0009987, GO:0031406, GO:0009704, GO:0048731, GO:0046686, GO:0007275, GO:0071944, GO:0044242, GO:0009791, GO:0009416, GO:0080167, GO:0019395, GO:0010043, GO:0004364, GO:0043632, GO:0044237, GO:0044238, GO:0016020, GO:1900750, GO:0044464, GO:0009719, GO:0050896, GO:0006518, GO:0060416, GO:…
LOC101300900	major allergen Pru av 1-like;	33.7926	601.026	4.1528	2.26e-08	GO:0006952, GO:0008150, GO:0006950, GO:0050896, GO:0009607
LOC101303876	dirigent protein 21-like;	9.79445	599.204	5.93423	1.75e-85	GO:0071944, GO:0044464, GO:0003674, GO:0030312, GO:0005618, GO:0005575, GO:0005623
LOC101314633	polyphenol oxidase, chloroplastic-like;	237.099	590.729	1.31707	0.000171372	GO:0044710, GO:0046993, GO:0043167, GO:0044435, GO:0031977, GO:0031976, GO:0009543, GO:0031974, GO:0031978, GO:0044436, GO:0044437, GO:0044434, GO:0004097, GO:0043169, GO:0009507, GO:0005737, GO:0031984, GO:0005488, GO:0004503, GO:0005773, GO:0033793, GO:0016491, GO:0005775, GO:0052716, GO:0005575, GO:0016705, GO:0043231, GO:0042440, GO:0043233, GO:0070013, GO:0005507, GO:0055114, GO:0009579, GO:…
LOC101304858	60S ribosomal protein L27a-3;	429.825	586.859	0.449266	0.0796733	GO:0005840, GO:0055044, GO:0090304, GO:0008104, GO:0043227, GO:0033036, GO:0016032, GO:0019080, GO:0019083, GO:0032984, GO:0044699, GO:0044351, GO:0005515, GO:0048731, GO:0007275, GO:0070972, GO:0009908, GO:0018130, GO:0009790, GO:0009791, GO:0009792, GO:1901363, GO:1901362, GO:1901361, GO:1901360, GO:0006414, GO:0044237, GO:0044238, GO:0016020, GO:0044464, GO:0032991, GO:0006605, GO:0072594, GO:…
LOC101296599	LOW QUALITY PROTEIN: E3 ubiquitin-protein ligaseUPL1-like;	579.024	585.129	0.0151473	0.961178	GO:0044710, GO:0016874, GO:0016879, GO:0043412, GO:0016881, GO:0044267, GO:0009987, GO:0044260, GO:0005575, GO:0006464, GO:0003824, GO:0044237, GO:0044238, GO:0008150, GO:0043170, GO:0008152, GO:0071704, GO:0044464, GO:0019538, GO:0003674, GO:0036211, GO:0005622, GO:0005623
LOC101294194	alanine aminotransferase 2;	228.75	579.249	1.3404	1.11e-07	GO:0016054, GO:0008652, GO:0051234, GO:0000302, GO:0009063, GO:0042221, GO:0009069, GO:0019751, GO:0070482, GO:0019752, GO:0048037, GO:0032555, GO:0009987, GO:0032550, GO:0001882, GO:0001883, GO:0000096, GO:0046686, GO:0009853, GO:1901363, GO:0044237, GO:0044238, GO:0016020, GO:0009651, GO:0044464, GO:1901565, GO:0042743, GO:1901564, GO:0048046, GO:0036094, GO:1901566, GO:0046914, GO:0070013, GO:…
LOC101300825	uncharacterized protein LOC101300825;	276.893	578.77	1.06364	7.23e-05	GO:0005737, GO:0044444, GO:0044464, GO:0005773, GO:0044424, GO:0043229, GO:0043226, GO:0005575, GO:0043231, GO:0043227, GO:0005622, GO:0005623
LOC101305307	probable chalcone--flavonone isomerase 3;	47.0784	573.96	3.60792	2.12e-41	GO:0042175, GO:0044711, GO:0044710, GO:0016853, GO:0043227, GO:0044422, GO:0000325, GO:0005789, GO:0031312, GO:0009725, GO:0042221, GO:0016872, GO:0009705, GO:0009719, GO:0019438, GO:0005783, GO:0019898, GO:0009698, GO:0044249, GO:0044550, GO:0009744, GO:0005488, GO:0046483, GO:0009314, GO:0005773, GO:0009987, GO:0080167, GO:0005774, GO:0005515, GO:0005737, GO:0044446, GO:0031090, GO:0005575, GO:…
LOC101301602	mitochondrial phosphate carrier protein 3, mitochondrial;	277.872	571.107	1.03934	2.32e-05	GO:0015698, GO:0015075, GO:0051234, GO:0015077, GO:0015317, GO:0044422, GO:0015078, GO:0031975, GO:0006812, GO:0016021, GO:0006820, GO:0009536, GO:0015293, GO:0005515, GO:0044237, GO:0005739, GO:0006810, GO:0009507, GO:0005737, GO:0008509, GO:0055085, GO:0044699, GO:0009987, GO:0006091, GO:0008150, GO:0044459, GO:0015992, GO:0005618, GO:0044707, GO:0031090, GO:0005488, GO:0035435, GO:0005575, GO:…
LOC105350483	mediator of RNA polymerase II transcription subunit 19a-like;	356.69	568.001	0.671255	0.0212893	-
LOC101293816	BURP domain-containing protein 3-like;	574.776	567.616	-0.0180668	0.973087	GO:0043667, GO:0043668, GO:0000003, GO:0048316, GO:0005737, GO:0048608, GO:0044699, GO:0005773, GO:0031012, GO:0048731, GO:0000325, GO:0007275, GO:0005575, GO:0043231, GO:0009791, GO:0044702, GO:0044707, GO:0048856, GO:0009555, GO:0044424, GO:0032501, GO:0044420, GO:0008150, GO:0003006, GO:0044444, GO:0010154, GO:0044464, GO:0048229, GO:0032502, GO:0000326, GO:0043229, GO:0000322, GO:0061458, GO:…
LOC101309988	blue-light photoreceptor PHR2;	224.839	560.559	1.31801	4.98e-08	GO:0008654, GO:0090304, GO:0008150, GO:0016051, GO:0019752, GO:0044699, GO:0009987, GO:0034637, GO:0010556, GO:0006796, GO:0004872, GO:0007165, GO:0018130, GO:0045017, GO:1901363, GO:1901362, GO:1901360, GO:0005975, GO:0005976, GO:0003904, GO:0044237, GO:0044238, GO:0016109, GO:0016108, GO:0044464, GO:0019252, GO:0000023, GO:0016830, GO:0060255, GO:0006464, GO:0006281, GO:0006721, GO:0090407, GO:…
LOC101297813	tropinone reductase homolog At1g07440-like isoform X1; tropinone reductase homolog At1g07440-like isoform X3; tropinone reductase homolog At1g07440-like isoform X1; tropinone reductase homolog At1g07440-like isoform X2; tropinone reductase homolog At1g07440-like isoform X3;	2.83335	552.624	7.61076	5.26e-59	GO:0009311, GO:0000023, GO:0042221, GO:0009117, GO:0005996, GO:0046448, GO:0009820, GO:0009821, GO:0019320, GO:0009987, GO:0034637, GO:0046686, GO:0007568, GO:0018130, GO:1901363, GO:1901362, GO:1901360, GO:0005975, GO:0005976, GO:0044237, GO:0044238, GO:0019318, GO:0065007, GO:0044464, GO:0019252, GO:0009710, GO:0036094, GO:0051186, GO:0009056, GO:0019637, GO:0050896, GO:0044281, GO:0006952, GO:…
LOC101306629	alpha-1,4-glucan-protein synthase [UDP-forming];	372.78	552.142	0.566715	0.0669023	GO:0005840, GO:0055044, GO:0051274, GO:0071555, GO:0005774, GO:0042221, GO:0009117, GO:0005996, GO:0044699, GO:0019320, GO:0009987, GO:0005515, GO:0034637, GO:0005618, GO:0007275, GO:0051273, GO:0006793, GO:1901360, GO:0005975, GO:0005976, GO:0009555, GO:0044237, GO:0044238, GO:0071554, GO:0016020, GO:0019318, GO:0000138, GO:0009651, GO:0044464, GO:0046527, GO:0016853, GO:0044042, GO:0035251, GO:…
LOC101308171	probable nucleoredoxin 1;	333.551	551.958	0.726665	0.00475292	GO:0019222, GO:0045892, GO:0040011, GO:0042221, GO:0016036, GO:0009826, GO:0006935, GO:0044699, GO:0009987, GO:0032989, GO:0046686, GO:0010556, GO:0007275, GO:0001558, GO:0007165, GO:0055114, GO:0031324, GO:0009058, GO:0044237, GO:0044238, GO:0010769, GO:0045454, GO:0042330, GO:0009653, GO:0044464, GO:0048638, GO:0045595, GO:0071496, GO:0022414, GO:0060255, GO:2000241, GO:0009991, GO:0016853, GO:…
LOC101314841	60S ribosomal protein L4;	359.91	551.838	0.616611	0.0118047	GO:0005840, GO:0003723, GO:0090304, GO:0008104, GO:1901566, GO:0007047, GO:0043412, GO:0032259, GO:0033036, GO:0016032, GO:0009664, GO:0019080, GO:0019083, GO:0032984, GO:0044699, GO:0009987, GO:0009986, GO:0005515, GO:0005618, GO:0006796, GO:0009451, GO:0055044, GO:0070972, GO:0005615, GO:0022402, GO:0018130, GO:1901363, GO:1901362, GO:1901361, GO:1901360, GO:0043414, GO:0044237, GO:0044238, GO:…
LOC101298492	putative methyltransferase DDB_G0268948;	10.1872	551.227	5.75858	3.43e-40	GO:0071310, GO:0023052, GO:0009725, GO:0008168, GO:0051716, GO:0009723, GO:0030139, GO:0042221, GO:0032259, GO:0050789, GO:0097305, GO:0097306, GO:0005737, GO:0016741, GO:0016740, GO:0031982, GO:0044699, GO:0009987, GO:0071396, GO:0031988, GO:0005739, GO:0046686, GO:0045335, GO:0005575, GO:0043231, GO:0044700, GO:0032870, GO:0071215, GO:0009755, GO:0003824, GO:0044424, GO:0050896, GO:0009737, GO:…
LOC101314557	mitochondrial outer membrane protein porin of 36kDa-like;	181.508	550.016	1.59945	2.96e-10	GO:0033554, GO:0043234, GO:0044237, GO:0005740, GO:0009060, GO:0006955, GO:0042221, GO:0044070, GO:0042170, GO:0006811, GO:0044699, GO:0009987, GO:0005515, GO:0007270, GO:0007275, GO:0010029, GO:0048736, GO:0055114, GO:0034220, GO:0043632, GO:0071704, GO:0031101, GO:0044238, GO:0022891, GO:0016020, GO:0016021, GO:0032991, GO:0009853, GO:0009653, GO:0044464, GO:0008308, GO:0035966, GO:0022803, GO:…
LOC101314392	glycine-rich protein DC7.1-like;	308.143	549.384	0.834245	0.00861967	-
LOC101311750	putative lipid-transfer protein DIR1;	97.0156	548.042	2.49807	7.83e-17	GO:0051234, GO:0006869, GO:0071702, GO:0051179, GO:0008150, GO:0033036, GO:0006810, GO:0010876
LOC101299125	glutathione transferase GST 23-like isoform X1; glutathione transferase GST 23-like isoform X2;	67.8021	546.385	3.01049	3.17e-24	GO:0048569, GO:0016054, GO:0055044, GO:0009062, GO:0035966, GO:0010498, GO:0043603, GO:0042221, GO:0019752, GO:0009314, GO:0044699, GO:0009987, GO:0031406, GO:0009704, GO:0048731, GO:0046686, GO:0007275, GO:0007165, GO:0009791, GO:0009416, GO:0055114, GO:0019395, GO:0004364, GO:0043632, GO:0044237, GO:0044238, GO:0009639, GO:0016020, GO:1900750, GO:0009751, GO:0009719, GO:0065007, GO:0044464, GO:…
LOC101292789	nucleolin 1 isoform X2; nucleolin 1 isoform X1; nucleolin 1 isoform X3; nucleolin 1 isoform X4; nucleolin 1 isoform X5; nucleolin 1 isoform X6; nucleolin 1 isoform X7; nucleolin 1 isoform X8;	480.446	545.705	0.183751	0.498166	-
LOC101290812	glutamate dehydrogenase 2;	45.9492	545.457	3.56931	2.04e-29	GO:0008652, GO:0016053, GO:0051234, GO:0042221, GO:0019752, GO:0032559, GO:0061024, GO:0032555, GO:0009987, GO:0032550, GO:0001882, GO:0001883, GO:0046686, GO:1901363, GO:0009416, GO:0055114, GO:0042402, GO:0019748, GO:0009058, GO:0006595, GO:0044237, GO:0044238, GO:0016020, GO:0006598, GO:0009651, GO:0065007, GO:0044464, GO:1901565, GO:0008270, GO:0016639, GO:0016638, GO:0036094, GO:0042537, GO:…
LOC101293827	40S ribosomal protein S20-2;	358.448	545.354	0.605421	0.0123566	GO:0005840, GO:0055044, GO:0090304, GO:0008104, GO:0032259, GO:0033036, GO:0016032, GO:0019080, GO:0019083, GO:0032984, GO:0044699, GO:0009987, GO:0005618, GO:0009451, GO:0070972, GO:0018130, GO:1901363, GO:1901362, GO:1901361, GO:1901360, GO:0006414, GO:0044237, GO:0044238, GO:0016020, GO:0044464, GO:0032991, GO:0006605, GO:0072594, GO:0034621, GO:0034623, GO:0022414, GO:0022415, GO:0043232, GO:…
LOC101295026	proteasome activator subunit 4;	244.291	542.604	1.15131	2.67e-06	GO:0044464, GO:0032991, GO:0044424, GO:0005575, GO:0000502, GO:0043234, GO:0005622, GO:0005623
LOC101292310	40S ribosomal protein S19-3;	438.902	542.59	0.305958	0.230693	GO:0005840, GO:0051272, GO:0055044, GO:0051270, GO:0006364, GO:0090304, GO:0008104, GO:0043412, GO:0032259, GO:0006810, GO:0016032, GO:0019080, GO:0019083, GO:0032984, GO:0044699, GO:0009987, GO:0005515, GO:0048731, GO:0005618, GO:0007275, GO:0009451, GO:0070972, GO:0018130, GO:0006396, GO:1901363, GO:1901362, GO:1901361, GO:1901360, GO:0034101, GO:0043414, GO:0044237, GO:0044238, GO:0016020, GO:…
LOC101315259	phenylalanine ammonia-lyase 1;	89.9923	539.491	2.58371	6.77e-16	GO:0016054, GO:0008652, GO:0009063, GO:0042221, GO:0019752, GO:0009314, GO:0072330, GO:0010410, GO:0010413, GO:0044699, GO:0009987, GO:0034637, GO:0043455, GO:0007275, GO:0010383, GO:0010382, GO:0018130, GO:0009411, GO:0009963, GO:0009962, GO:1901361, GO:1901360, GO:0042402, GO:0005975, GO:0005976, GO:0009555, GO:0044036, GO:0019748, GO:0006595, GO:0044237, GO:0044238, GO:0071554, GO:0006598, GO:…
LOC101312926	uncharacterized protein LOC101312926 isoform X2; uncharacterized protein LOC101312926 isoform X1;	493.253	538.09	0.125505	0.643069	GO:0051258, GO:0032182, GO:0071841, GO:0043167, GO:0065003, GO:0043169, GO:0071822, GO:0043623, GO:0005737, GO:0005488, GO:0005773, GO:0009987, GO:0005515, GO:0044085, GO:0071840, GO:0005575, GO:0006461, GO:0071844, GO:0043231, GO:0043130, GO:0044424, GO:0043933, GO:0022607, GO:0008150, GO:0044444, GO:0044464, GO:0070271, GO:0008270, GO:0003674, GO:0016043, GO:0043229, GO:0034621, GO:0034622, GO:…
LOC101299003	phospho-2-dehydro-3-deoxyheptonate aldolase 2, chloroplastic-like;	172.694	535.576	1.63285	5.32e-12	GO:0008652, GO:0042221, GO:0019752, GO:0072330, GO:0009987, GO:0005515, GO:0018130, GO:1901362, GO:1901360, GO:0019748, GO:0044237, GO:0044238, GO:0016020, GO:0009719, GO:0044464, GO:0034976, GO:0046394, GO:0031976, GO:0009725, GO:0019438, GO:0043436, GO:0031984, GO:0016740, GO:0044281, GO:0044283, GO:0006952, GO:0006950, GO:0016053, GO:0006955, GO:0032787, GO:0002376, GO:0005575, GO:0016829, GO:…
LOC101296212	protein SRG1-like;	1.1064	535.569	8.90827	1.25e-67	GO:0044238, GO:0045486, GO:0042221, GO:0032259, GO:0019752, GO:0009664, GO:0009827, GO:0009820, GO:0044699, GO:0009987, GO:0031406, GO:0048731, GO:0007275, GO:0007165, GO:0007568, GO:0018130, GO:0010023, GO:0009790, GO:0009791, GO:0009793, GO:1901362, GO:0080167, GO:0019748, GO:0044237, GO:0071555, GO:0071554, GO:0010431, GO:0009718, GO:0009719, GO:0010154, GO:0016101, GO:0016102, GO:0042440, GO:…
LOC101307336	superoxide dismutase [Cu-Zn];	312.786	534.355	0.77266	0.00209223	GO:0000305, GO:0000302, GO:0000303, GO:0006094, GO:0042221, GO:0005996, GO:0019320, GO:0009987, GO:0046686, GO:0071484, GO:0071482, GO:0016721, GO:0046688, GO:0035195, GO:0009411, GO:0071329, GO:0009416, GO:0055114, GO:0071322, GO:0005975, GO:0071324, GO:0040029, GO:0044237, GO:0044238, GO:0019319, GO:0019318, GO:0009651, GO:0035194, GO:0044464, GO:0008270, GO:0072593, GO:0071493, GO:0060255, GO:…
LOC101294598	auxin-binding protein ABP19a-like;	90.9878	534.058	2.55338	2.71e-11	GO:0006091, GO:0031365, GO:0042221, GO:0044699, GO:0009987, GO:0048731, GO:0005618, GO:0007275, GO:0043170, GO:0016721, GO:0007165, GO:0009791, GO:0016903, GO:0055114, GO:0009653, GO:0044237, GO:0044238, GO:0016020, GO:0009651, GO:0009719, GO:0065007, GO:0044464, GO:0006928, GO:0043231, GO:0009991, GO:0015711, GO:0048046, GO:0071496, GO:0072511, GO:0034976, GO:0048646, GO:0046914, GO:0048367, GO:…
LOC101298701	pyruvate dehydrogenase E1 component subunit alpha, mitochondrial;	160.326	531.938	1.73025	3.8e-11	GO:0005967, GO:0040010, GO:0040011, GO:0042221, GO:0045254, GO:0005575, GO:0009117, GO:0019752, GO:0005996, GO:0044699, GO:0019320, GO:0005759, GO:0044351, GO:0048731, GO:0046686, GO:0010259, GO:0048609, GO:0009295, GO:0007276, GO:0007568, GO:0009790, GO:0016903, GO:0048870, GO:0055114, GO:0045927, GO:0005975, GO:0042645, GO:0044237, GO:0044238, GO:0016023, GO:0019318, GO:0044464, GO:0009651, GO:…
LOC101311655	cysteine-rich and transmembrane domain-containing protein A-like;	5.14594	531.733	6.69281	1.26e-33	-
LOC101293901	serine incorporator 3; serine incorporator 3; serine incorporator 3; serine incorporator 3;	418.76	531.568	0.344117	0.177212	GO:0044422, GO:0008654, GO:0022889, GO:0015194, GO:0010942, GO:0010941, GO:0016020, GO:0019752, GO:0006811, GO:0009987, GO:0005515, GO:0046942, GO:0034220, GO:0044237, GO:0044238, GO:0022891, GO:0022892, GO:0016021, GO:0000139, GO:0044464, GO:0015711, GO:0015075, GO:0005783, GO:0090407, GO:0005789, GO:0019637, GO:0006820, GO:0043436, GO:0044281, GO:0005575, GO:0043231, GO:1901564, GO:0048522, GO:…
LOC101307703	ADP-ribosylation factor-like;	420.316	529.29	0.332578	0.18866	GO:0006486, GO:0002119, GO:0055044, GO:0040010, GO:0040011, GO:0008104, GO:0031988, GO:0031365, GO:0019001, GO:0033036, GO:0044699, GO:0032555, GO:0009987, GO:0032550, GO:0070085, GO:0001882, GO:0032553, GO:0048731, GO:0046686, GO:0007275, GO:0043170, GO:0007276, GO:0007165, GO:0016236, GO:0009790, GO:0009791, GO:0009792, GO:1901363, GO:0045927, GO:0009653, GO:0009058, GO:0044237, GO:0044238, GO:…
LOC101308514	caffeic acid 3-O-methyltransferase;	229.291	525.781	1.19729	1.45e-06	GO:0043455, GO:0055044, GO:0000302, GO:0042221, GO:0032259, GO:0019752, GO:0008610, GO:0009987, GO:0005515, GO:0008652, GO:0018130, GO:0009963, GO:0009962, GO:1901360, GO:0042402, GO:0006694, GO:0019748, GO:0030744, GO:0006595, GO:0044237, GO:0044238, GO:0016020, GO:0006598, GO:0009751, GO:0009719, GO:0044464, GO:0047763, GO:1901565, GO:0046394, GO:0009725, GO:0046983, GO:0009723, GO:0019438, GO:…
LOC101307042	60S ribosomal protein L31;	329.383	521.201	0.662076	0.00630192	GO:0044710, GO:0005840, GO:0006412, GO:0044422, GO:0044445, GO:0030054, GO:0009536, GO:0044391, GO:0009506, GO:0044249, GO:0005737, GO:0015934, GO:0022626, GO:0022625, GO:0044267, GO:0009987, GO:0044260, GO:0005618, GO:0010467, GO:0009507, GO:0055044, GO:0005575, GO:0043231, GO:0043232, GO:0071704, GO:0032991, GO:0071944, GO:0005911, GO:0044424, GO:0009058, GO:0030529, GO:0044237, GO:0044238, GO:…
LOC101300262	60S acidic ribosomal protein P2-2-like;	332.081	520.185	0.64751	0.0126298	GO:0044710, GO:0005840, GO:0006412, GO:0044249, GO:0005737, GO:0044267, GO:0009987, GO:0044260, GO:0010467, GO:0005575, GO:0043232, GO:0071704, GO:0032991, GO:0044424, GO:0009058, GO:0030529, GO:0044237, GO:0044238, GO:0008150, GO:0043170, GO:0008152, GO:1901576, GO:0009059, GO:0044444, GO:0044464, GO:0034645, GO:0003735, GO:0003674, GO:0043228, GO:0043229, GO:0005198, GO:0019538, GO:0006414, GO:…
LOC101310897	L-lactate dehydrogenase A;	49.4243	517.787	3.389	2.58e-22	GO:0048569, GO:0009201, GO:0000302, GO:0040011, GO:0009119, GO:0046034, GO:0010942, GO:0010941, GO:0009116, GO:0009117, GO:0070482, GO:0019752, GO:0005996, GO:0019244, GO:0072330, GO:0048037, GO:0044699, GO:0019320, GO:0009987, GO:0009199, GO:0019249, GO:0005515, GO:0048731, GO:0007275, GO:0019693, GO:0018130, GO:0050662, GO:0046128, GO:0046129, GO:1901363, GO:1901362, GO:1901360, GO:0005975, GO:…
LOC101297069	probable mitochondrial-processing peptidase subunit beta;	263.844	517.731	0.97252	5.93e-05	GO:0044422, GO:0005740, GO:0022890, GO:0008104, GO:0051603, GO:0008121, GO:0033036, GO:0015992, GO:0051604, GO:0005750, GO:0044455, GO:0044699, GO:0005758, GO:0005759, GO:0009987, GO:0007005, GO:0005618, GO:0004175, GO:0006796, GO:0007275, GO:0072524, GO:0009853, GO:0005875, GO:0055114, GO:0005975, GO:0034220, GO:0043632, GO:0005575, GO:0044238, GO:0022891, GO:0016020, GO:0007017, GO:0019318, GO:…
LOC101314150	plasma membrane ATPase 4-like isoform X2; plasma membrane ATPase 4-like isoform X1;	103.719	515.283	2.31264	5.3e-13	GO:0006486, GO:0006200, GO:0055044, GO:0044711, GO:0009201, GO:0051276, GO:0046130, GO:0090305, GO:0022890, GO:0009119, GO:0007129, GO:0019758, GO:0071554, GO:0046034, GO:0042138, GO:0019757, GO:0009116, GO:0009117, GO:0007049, GO:0008553, GO:0051327, GO:0016138, GO:0032559, GO:0016887, GO:0032555, GO:0009987, GO:0009199, GO:0032550, GO:0016820, GO:0001882, GO:0001883, GO:0010089, GO:0043170, GO:…
LOC101297585	glutamate decarboxylase 1;	321.545	515.263	0.680323	0.015271	GO:0048869, GO:0043455, GO:0055044, GO:0002682, GO:0008104, GO:0009064, GO:0042221, GO:0010941, GO:0030054, GO:0030154, GO:0006810, GO:0019752, GO:0048037, GO:0044699, GO:0009987, GO:0005516, GO:0005515, GO:0048731, GO:0046686, GO:0007275, GO:0009963, GO:0009962, GO:0006833, GO:0022898, GO:0032409, GO:0044237, GO:0044238, GO:0050776, GO:0009651, GO:0009653, GO:0016829, GO:0044464, GO:0006605, GO:…
LOC101302876	40S ribosomal protein S26-1;	288.748	515.054	0.834923	0.000454899	GO:0044710, GO:0005840, GO:0009165, GO:0006412, GO:0044422, GO:0090407, GO:0044271, GO:0019637, GO:0071841, GO:0007047, GO:0019438, GO:1901293, GO:0006807, GO:0030054, GO:0016020, GO:0009507, GO:0009506, GO:0044249, GO:0005737, GO:0044281, GO:0022627, GO:0022626, GO:0071669, GO:0055086, GO:0044267, GO:0009987, GO:1901360, GO:0006725, GO:0044260, GO:0006139, GO:0009117, GO:0046483, GO:0010467, GO:…
LOC101293106	probable linoleate 9S-lipoxygenase 5;	154.752	514.496	1.73326	1.66e-06	GO:0002832, GO:0042221, GO:0019752, GO:0031408, GO:0072330, GO:0044699, GO:0009987, GO:0031407, GO:0048731, GO:0010386, GO:0007275, GO:0009791, GO:0055114, GO:0044237, GO:0044238, GO:0009719, GO:0009653, GO:0044464, GO:0010015, GO:0046914, GO:0046394, GO:0009725, GO:0043901, GO:0043900, GO:0043436, GO:0051213, GO:0022622, GO:0050896, GO:0044281, GO:0016746, GO:0044283, GO:0006952, GO:0006950, GO:…
LOC101308015	MLO-like protein 15;	67.6343	514.15	2.92627	2.31e-28	GO:0050896, GO:0005488, GO:0006952, GO:0009987, GO:0006950, GO:0005516, GO:0003674, GO:0005515, GO:0044425, GO:0016265, GO:0008219, GO:0009607, GO:0031224, GO:0005575, GO:0016020, GO:0016021, GO:0008150
LOC101300334	major allergen Pru ar 1-like;	6.20925	513.807	6.37172	1.34e-16	GO:0006952, GO:0008150, GO:0006950, GO:0050896, GO:0009607
LOC101299676	lon protease homolog 2, peroxisomal;	76.4879	513.46	2.74698	1.75e-26	GO:0005102, GO:0006200, GO:0009894, GO:0046130, GO:0071822, GO:0008104, GO:0009119, GO:0051603, GO:0043603, GO:0046034, GO:0072663, GO:0009116, GO:0009117, GO:0051604, GO:0006508, GO:0032559, GO:0016887, GO:0032555, GO:0009987, GO:0009199, GO:0032550, GO:0034613, GO:0001882, GO:0032553, GO:0048731, GO:0004176, GO:0004175, GO:0007275, GO:0019693, GO:0009791, GO:0006195, GO:1901363, GO:1901361, GO:…
LOC101306518	ubiquitin-40S ribosomal protein S27a;	394.281	513.374	0.380779	0.133051	GO:0045893, GO:0045892, GO:0051603, GO:0035681, GO:0070482, GO:0035682, GO:0072331, GO:0061024, GO:0010556, GO:0010557, GO:0007275, GO:0070972, GO:0010558, GO:0002755, GO:0002757, GO:0002756, GO:0005875, GO:0002753, GO:0002758, GO:0031399, GO:0031398, GO:0031397, GO:0031396, GO:0090092, GO:0032480, GO:0031410, GO:0071495, GO:0034621, GO:0034623, GO:0006511, GO:0050896, GO:0022627, GO:0022626, GO:…
LOC101311797	mitochondrial outer membrane protein porin 2-like;	132.657	512.253	1.94916	1.43e-12	GO:0033554, GO:0043234, GO:0031224, GO:0005740, GO:0009060, GO:0031988, GO:0016023, GO:0042221, GO:0044070, GO:0042170, GO:0006811, GO:0006955, GO:0009987, GO:0005515, GO:0005618, GO:0010029, GO:0055114, GO:0034220, GO:0043632, GO:0044237, GO:0044238, GO:0022891, GO:0016020, GO:0016021, GO:0032991, GO:0009853, GO:0044464, GO:0031410, GO:0016192, GO:0008308, GO:0035966, GO:0022803, GO:0034621, GO:…
LOC101311612	40S ribosomal protein S6-like;	335.528	512.189	0.610233	0.011035	GO:0005840, GO:0055044, GO:0006364, GO:0090304, GO:0008150, GO:0010942, GO:0010941, GO:0044699, GO:0009987, GO:0005515, GO:0009451, GO:0007165, GO:1901360, GO:0035556, GO:0044237, GO:0044238, GO:0016020, GO:0044464, GO:0032991, GO:0048522, GO:0019900, GO:0019901, GO:0031974, GO:0032259, GO:0050896, GO:0022627, GO:0022626, GO:0031981, GO:0043414, GO:0009507, GO:0005575, GO:0009506, GO:0043231, GO:…
LOC101313597	60S ribosomal protein L23;	286.008	511.34	0.838247	0.00098278	GO:0017038, GO:0005840, GO:0051169, GO:0090304, GO:0008104, GO:0000022, GO:0043412, GO:0032259, GO:0033036, GO:0016032, GO:0019080, GO:0019083, GO:0032984, GO:0044699, GO:0009987, GO:0008150, GO:0005515, GO:0048731, GO:0010556, GO:0007275, GO:0009451, GO:0070972, GO:0022403, GO:0022402, GO:0018130, GO:1901362, GO:1901361, GO:1901360, GO:0006414, GO:0044237, GO:0044238, GO:0044743, GO:0034504, GO:…
LOC101293234	probable polyamine oxidase 4;	136.954	511.071	1.89988	6.41e-07	GO:0021983, GO:0045893, GO:0045892, GO:0008652, GO:0044237, GO:0051276, GO:0052899, GO:0052898, GO:0052903, GO:0043412, GO:0032259, GO:0052897, GO:0052896, GO:0052895, GO:0019752, GO:0046886, GO:0044451, GO:0044699, GO:0035270, GO:0009987, GO:0016647, GO:0005515, GO:0048731, GO:0010556, GO:0048732, GO:0007275, GO:0010558, GO:0018130, GO:0009790, GO:0009792, GO:1901363, GO:1901362, GO:1901265, GO:…
LOC101295390	receptor-like protein kinase 5;	49.3752	510.743	3.37094	3.76e-32	GO:0007275, GO:0009790, GO:0009791, GO:0009793, GO:0009798, GO:0009799, GO:0060918, GO:0005975, GO:0005976, GO:0010817, GO:0009856, GO:0009855, GO:0009991, GO:0008270, GO:0071495, GO:0071496, GO:0004674, GO:0036094, GO:2000241, GO:0004672, GO:0046394, GO:0030554, GO:0009725, GO:0004888, GO:0043480, GO:0043436, GO:0022622, GO:0022621, GO:0050896, GO:0061458, GO:0006950, GO:0006955, GO:0004872, GO:…
LOC101295352	60S ribosomal protein L7-2;	331.044	507.981	0.617749	0.0098842	GO:0005840, GO:0055044, GO:0006364, GO:0090304, GO:0008104, GO:0032259, GO:0033036, GO:0016032, GO:0019080, GO:0019083, GO:0032984, GO:0044699, GO:0009987, GO:0005515, GO:0005618, GO:0009451, GO:0070972, GO:0018130, GO:1901363, GO:1901362, GO:1901361, GO:1901360, GO:0043414, GO:0044237, GO:0044238, GO:0016020, GO:0044464, GO:0065007, GO:0032991, GO:0006605, GO:0072594, GO:0034621, GO:0034623, GO:…
LOC101310097	WAT1-related protein At5g07050-like;	402.056	507.888	0.337103	0.345989	GO:0031224, GO:0051234, GO:0009062, GO:0090304, GO:0019758, GO:0042221, GO:0019757, GO:0006810, GO:0019752, GO:0009826, GO:0016138, GO:0044699, GO:0009987, GO:0016137, GO:0044459, GO:0009705, GO:0016143, GO:0007165, GO:1901360, GO:0009653, GO:0019748, GO:0044237, GO:0044238, GO:0071554, GO:0016020, GO:0016021, GO:0009719, GO:0065007, GO:0044464, GO:0071495, GO:0010565, GO:0090355, GO:0046395, GO:…
LOC101295333	uncharacterized protein LOC101295333;	27.5133	505.557	4.20005	4.6e-28	GO:0071944, GO:0044464, GO:0005886, GO:0005575, GO:0016020, GO:0008150, GO:0005623
LOC101310100	mitochondrial dicarboxylate/tricarboxylate transporter DTC-like;	201.454	505.457	1.32714	4.59e-07	GO:0044422, GO:0022892, GO:0005996, GO:0006811, GO:0009987, GO:0044459, GO:0015556, GO:0005975, GO:0015301, GO:0034220, GO:0044238, GO:0022891, GO:0016020, GO:0016021, GO:0019319, GO:0019318, GO:0044464, GO:0016192, GO:0015711, GO:0022804, GO:0015075, GO:0031975, GO:0006820, GO:0009526, GO:0015140, GO:0044281, GO:0071423, GO:0016051, GO:0009507, GO:0005575, GO:0043231, GO:0046907, GO:0009941, GO:…
LOC101312653	60S ribosomal protein L18a-2 isoform X1; 60S ribosomal protein L18a-2 isoform X2;	323.873	505.073	0.641065	0.00787111	GO:0051234, GO:0044710, GO:0005840, GO:0055044, GO:0044422, GO:0044445, GO:0006412, GO:0071555, GO:0043227, GO:0044437, GO:0044260, GO:0016020, GO:0044391, GO:0009506, GO:0044249, GO:0005737, GO:0015934, GO:0022626, GO:0022625, GO:0044267, GO:0005773, GO:0044351, GO:0005774, GO:0030054, GO:0010467, GO:0031090, GO:0009664, GO:0005575, GO:0008152, GO:0016192, GO:0043232, GO:1901576, GO:0032991, GO:…
LOC101294727	chitotriosidase-1-like;	40.5903	504.639	3.6361	5.48e-39	GO:0006040, GO:0043549, GO:0008104, GO:0032940, GO:0042221, GO:0008061, GO:0033036, GO:1901222, GO:0044699, GO:0045860, GO:0005515, GO:0048731, GO:0007275, GO:0010383, GO:0010799, GO:0005615, GO:0009967, GO:0009966, GO:0005975, GO:0005976, GO:0051049, GO:0001101, GO:0031399, GO:0007586, GO:0044238, GO:0071554, GO:0051896, GO:0051897, GO:0051047, GO:0051046, GO:0044464, GO:1901565, GO:0010646, GO:…
LOC101291806	beta-amyrin 28-oxidase-like;	19.9765	503.743	4.65651	2.24e-35	GO:0044422, GO:0043288, GO:0019752, GO:0044699, GO:0009987, GO:0048731, GO:0007275, GO:0009791, GO:1901363, GO:0009416, GO:0055114, GO:0020037, GO:0044237, GO:0044238, GO:0016020, GO:0016021, GO:0010431, GO:0010154, GO:0044464, GO:0016101, GO:0016102, GO:0022414, GO:0046914, GO:0004497, GO:0005783, GO:0016114, GO:0043436, GO:0050896, GO:0044281, GO:0048608, GO:0061458, GO:0010162, GO:0048838, GO:…
LOC101299548	transmembrane 9 superfamily member 8;	442.653	503.114	0.184694	0.491026	GO:0019222, GO:0008652, GO:0055044, GO:0031647, GO:0031224, GO:0044711, GO:0006497, GO:0005774, GO:0090304, GO:0008104, GO:0032940, GO:0009066, GO:0009067, GO:0031365, GO:0000226, GO:0019752, GO:0072330, GO:0044699, GO:0009987, GO:0044459, GO:0072507, GO:0005618, GO:0072503, GO:0006498, GO:0007165, GO:0050896, GO:1901360, GO:0050821, GO:0030582, GO:0044237, GO:0044238, GO:0016020, GO:0016021, GO:…
LOC101292825	40S ribosomal protein Sa-2-like;	281.798	502.928	0.83568	0.000771827	GO:0051236, GO:0006950, GO:0005840, GO:0043234, GO:0051168, GO:0051169, GO:0006364, GO:0051234, GO:0090305, GO:0090304, GO:0008104, GO:0000022, GO:0071555, GO:0042221, GO:0000028, GO:0032259, GO:0030054, GO:0019058, GO:0033036, GO:0016032, GO:0009664, GO:0019080, GO:0019083, GO:0032984, GO:0016337, GO:0044699, GO:0019320, GO:0009987, GO:0005515, GO:0046686, GO:0007275, GO:0009451, GO:0055044, GO:…
LOC101295764	60S ribosomal protein L38-like;	293.694	501.704	0.772519	0.000959671	GO:0005840, GO:0002684, GO:0016020, GO:0002682, GO:0090304, GO:0008104, GO:0033554, GO:0032259, GO:0033036, GO:0016032, GO:0019080, GO:0019083, GO:0032984, GO:0044699, GO:0009987, GO:0048731, GO:0007275, GO:0009451, GO:0070972, GO:0007165, GO:0018130, GO:0009790, GO:1901363, GO:1901362, GO:1901361, GO:1901360, GO:0006414, GO:0019748, GO:0050778, GO:0044237, GO:0044238, GO:0050776, GO:0044464, GO:…
LOC101302303	60S ribosomal protein L23a-1;	299.23	501.244	0.744253	0.00283411	GO:0005840, GO:0009642, GO:0044237, GO:0090304, GO:0008104, GO:0043412, GO:0032259, GO:0033036, GO:0016032, GO:0019080, GO:0019083, GO:0032984, GO:0044699, GO:0009987, GO:0008150, GO:0005515, GO:0005618, GO:0009451, GO:0055044, GO:0070972, GO:0018130, GO:1901363, GO:0009416, GO:1901361, GO:1901360, GO:0006414, GO:0043234, GO:0044238, GO:0016020, GO:0032991, GO:0044464, GO:0006605, GO:0072594, GO:…
LOC101291067	ethylene-responsive transcription factor RAP2-12-like; ethylene-responsive transcription factor RAP2-12-like; ethylene-responsive transcription factor RAP2-12-like;	541.634	499.07	-0.118064	0.682655	GO:0090304, GO:0042221, GO:0051606, GO:0070482, GO:0070483, GO:0044699, GO:0009987, GO:0070085, GO:0010556, GO:0007165, GO:0018130, GO:1901363, GO:1901362, GO:1901360, GO:0005975, GO:0009755, GO:0044237, GO:0044238, GO:0016020, GO:0009719, GO:0065007, GO:0044464, GO:0071495, GO:0060255, GO:0023052, GO:0009725, GO:0009723, GO:0019438, GO:0043413, GO:0009620, GO:0050896, GO:0080090, GO:0006952, GO:…
LOC101297620	low-temperature-induced cysteine proteinase-like;	452.786	498.666	0.139279	0.625223	GO:0008652, GO:0051273, GO:0044711, GO:0000302, GO:0044238, GO:0015996, GO:0042221, GO:0009069, GO:0019344, GO:0019752, GO:0009664, GO:0010410, GO:0010413, GO:0044699, GO:0019320, GO:0009987, GO:0005515, GO:0048731, GO:0005618, GO:0007275, GO:0010383, GO:0010382, GO:0009908, GO:0009791, GO:0070592, GO:1901361, GO:1901360, GO:0005975, GO:0005976, GO:0044036, GO:0007030, GO:0044237, GO:0071555, GO:…
LOC101293886	40S ribosomal protein S7-1;	272.761	498.268	0.869295	0.000326309	GO:0005840, GO:0055044, GO:0006364, GO:0090304, GO:0008104, GO:0032259, GO:0033036, GO:0016032, GO:0019080, GO:0019083, GO:0032984, GO:0044699, GO:0009987, GO:0008150, GO:0005515, GO:0048731, GO:0005618, GO:0007275, GO:0009451, GO:0070972, GO:0018130, GO:0009790, GO:0006396, GO:1901363, GO:1901362, GO:1901361, GO:1901360, GO:0032040, GO:0043414, GO:0044237, GO:0044238, GO:0016020, GO:0044464, GO:…
LOC101301209	non-lysosomal glucosylceramidase;	85.2472	497.525	2.54517	4.43e-15	GO:0006680, GO:0006687, GO:0019752, GO:0006677, GO:0006672, GO:0016139, GO:0044699, GO:0009987, GO:0016137, GO:0006678, GO:0048731, GO:0007275, GO:0009791, GO:1901360, GO:0044237, GO:0044238, GO:0016020, GO:0016021, GO:0009653, GO:0044464, GO:0043231, GO:0010016, GO:0005783, GO:0019637, GO:0043436, GO:0022621, GO:0044281, GO:0005773, GO:0005575, GO:1901565, GO:1901564, GO:0005794, GO:0005790, GO:…
LOC101311377	pyrophosphate--fructose 6-phosphate 1-phosphotransferase subunit alpha;	304.238	494.753	0.701495	0.00317516	GO:0042221, GO:0003872, GO:0005996, GO:0032559, GO:0044699, GO:0019320, GO:0032555, GO:0009987, GO:0032550, GO:0001882, GO:0001883, GO:0048731, GO:0046686, GO:0007275, GO:0009790, GO:0009791, GO:0009793, GO:1901363, GO:0005975, GO:0044237, GO:0044238, GO:0005575, GO:0016020, GO:0019318, GO:0044464, GO:0010154, GO:0032991, GO:0022414, GO:0036094, GO:0047334, GO:0030554, GO:0019637, GO:0016740, GO:…
LOC101305961	myosin-10;	210.207	494.143	1.23308	9.45e-05	-
LOC101303114	serine hydroxymethyltransferase 4;	299.023	493.99	0.724226	0.00523609	GO:0016054, GO:0005840, GO:0008652, GO:0003723, GO:0051234, GO:0005740, GO:0009063, GO:0010197, GO:0031988, GO:0042221, GO:0032259, GO:0009069, GO:0030154, GO:0009117, GO:0019752, GO:0043234, GO:0044455, GO:0072330, GO:0048037, GO:0044699, GO:0005759, GO:0009987, GO:0004372, GO:0005515, GO:0046686, GO:0007275, GO:0008187, GO:0006563, GO:0018130, GO:0009559, GO:1901363, GO:1901362, GO:1901360, GO:…
LOC101294037	uncharacterized protein LOC101294037; uncharacterized protein LOC101294037;	175.46	493.247	1.49114	1.83e-09	GO:0044710, GO:0005783, GO:0003674, GO:0044437, GO:0042732, GO:0005996, GO:0005737, GO:0019320, GO:0005773, GO:0016052, GO:0005774, GO:0019318, GO:0006006, GO:0031090, GO:0005575, GO:0043231, GO:0005794, GO:0046365, GO:0044723, GO:0005975, GO:0044724, GO:0044424, GO:1901575, GO:0044422, GO:0044238, GO:0016020, GO:0008150, GO:0008152, GO:0071704, GO:0044446, GO:0071944, GO:0044444, GO:0044464, GO:…
LOC101304305	ketol-acid reductoisomerase, chloroplastic;	260.224	491.279	0.916776	0.000102085	GO:0009570, GO:0044711, GO:0044710, GO:0016853, GO:0044434, GO:0008652, GO:0046394, GO:0044422, GO:0031975, GO:0097159, GO:0042221, GO:0043227, GO:0010035, GO:0043167, GO:0044435, GO:0043169, GO:0043436, GO:0006807, GO:0005739, GO:0009941, GO:0009081, GO:0000166, GO:0019752, GO:0044249, GO:0005737, GO:0006520, GO:0050896, GO:0005488, GO:0048037, GO:0044283, GO:0046686, GO:0009987, GO:0016053, GO:…
LOC101291689	eukaryotic initiation factor 4A-2;	351.852	486.444	0.467285	0.0651465	GO:0006200, GO:0055044, GO:0046130, GO:0090304, GO:0009119, GO:0016051, GO:0046034, GO:0009116, GO:0009117, GO:0003743, GO:0019048, GO:0005996, GO:0046364, GO:0006446, GO:0032559, GO:0016887, GO:0019320, GO:0032555, GO:0009987, GO:0009199, GO:0032550, GO:0001882, GO:0032553, GO:0048731, GO:0046686, GO:0010556, GO:0007275, GO:0019693, GO:0007165, GO:0065007, GO:0007166, GO:0000339, GO:0005737, GO:…
LOC101313149	uncharacterized protein LOC101313149;	403.252	486.22	0.26996	0.501827	GO:0042578, GO:0016818, GO:0016791, GO:0043531, GO:0016817, GO:0030554, GO:0097159, GO:0043167, GO:0043168, GO:0001883, GO:0000166, GO:1901265, GO:0050896, GO:0005488, GO:0032559, GO:0006952, GO:0009987, GO:0006950, GO:0032550, GO:0001882, GO:0032553, GO:0006796, GO:0006793, GO:0016311, GO:0016787, GO:1901363, GO:0016788, GO:0003824, GO:0044237, GO:0008150, GO:0008152, GO:0016462, GO:0017111, GO:…
LOC101308538	dnaJ protein homolog;	300.653	485.068	0.69005	0.00776331	GO:0055044, GO:0044422, GO:0000302, GO:0090304, GO:0008150, GO:0009894, GO:0031365, GO:0042221, GO:0032559, GO:0044699, GO:0032555, GO:0009987, GO:0032550, GO:0001882, GO:0032553, GO:0048731, GO:0005618, GO:0007275, GO:0043170, GO:0009909, GO:0009791, GO:1901363, GO:0009416, GO:1901360, GO:0006497, GO:0044237, GO:0044238, GO:0016020, GO:0044464, GO:0009651, GO:0006457, GO:0008270, GO:0009118, GO:…
LOC101309428	probable LRR receptor-like serine/threonine-protein kinase At1g53430;	61.2873	484.88	2.98403	3.08e-17	GO:0051234, GO:0044710, GO:0071702, GO:0031224, GO:0030554, GO:0023052, GO:0097159, GO:0015833, GO:0043167, GO:0030054, GO:0043412, GO:0043168, GO:0044260, GO:0050789, GO:0006796, GO:0000166, GO:0009506, GO:0016740, GO:0005488, GO:0032559, GO:0044699, GO:0044267, GO:0032555, GO:0009987, GO:0060089, GO:0032550, GO:0001882, GO:1901265, GO:0006468, GO:0005057, GO:0006793, GO:0036094, GO:0016310, GO:…
LOC101306422	ADP-ribosylation factor 2;	394.349	483.11	0.292867	0.263179	GO:0006486, GO:0002119, GO:0055044, GO:0040010, GO:0040011, GO:0008104, GO:0031988, GO:0031365, GO:0019001, GO:0033036, GO:0044699, GO:0032555, GO:0009987, GO:0032550, GO:0070085, GO:0001882, GO:0032553, GO:0048731, GO:0046686, GO:0007275, GO:0043170, GO:0007276, GO:0007165, GO:0016236, GO:0009790, GO:0009791, GO:0009792, GO:1901363, GO:0045927, GO:0009653, GO:0009058, GO:0044237, GO:0044238, GO:…
LOC101299990	probable inactive 2-oxoglutarate-dependent dioxygenase AOP2;	0.338231	476.362	10.453	2.3e-87	GO:0043455, GO:0051234, GO:0008104, GO:0032940, GO:0042221, GO:0010941, GO:0033036, GO:0019752, GO:0009891, GO:0044699, GO:0009987, GO:0005515, GO:0007275, GO:0018130, GO:0009791, GO:0009963, GO:1901362, GO:1901360, GO:0002682, GO:0019748, GO:0044237, GO:0044238, GO:0016023, GO:0050776, GO:0009719, GO:0044464, GO:0006605, GO:0016101, GO:0010363, GO:0016102, GO:0016702, GO:0031410, GO:0072511, GO:…
LOC101297546	uncharacterized protein LOC101297546;	93.8426	475.5	2.34123	4.55e-15	GO:0005783, GO:0044437, GO:0005737, GO:0005773, GO:0005774, GO:0031090, GO:0005575, GO:0043231, GO:0044424, GO:0044422, GO:0016020, GO:0008150, GO:0044446, GO:0071944, GO:0044444, GO:0044464, GO:0005886, GO:0043229, GO:0043226, GO:0043227, GO:0005622, GO:0005623
LOC101301682	peroxiredoxin-2B;	230.204	475.356	1.0461	7.53e-06	GO:0044710, GO:0051707, GO:0051704, GO:0009607, GO:0044434, GO:0044435, GO:0042221, GO:0009505, GO:0009536, GO:0009507, GO:0005737, GO:0050896, GO:0005618, GO:0006952, GO:0051920, GO:0006950, GO:0004601, GO:0016491, GO:0046686, GO:0005575, GO:0016705, GO:0043231, GO:0009570, GO:0055114, GO:0009579, GO:0016684, GO:0003824, GO:0044424, GO:0009617, GO:0044422, GO:0016020, GO:0042742, GO:0008150, GO:…
LOC101294846	non-specific lipid-transfer protein 3;	58.4242	474.153	3.02082	4.55e-20	-
LOC101314179	oxalate--CoA ligase;	150.162	472.779	1.65464	1.43e-07	GO:0031224, GO:0019752, GO:0032559, GO:0032555, GO:0044351, GO:0032550, GO:0001882, GO:0032553, GO:0015645, GO:1901363, GO:0031907, GO:0031903, GO:0044237, GO:0044238, GO:0016023, GO:0016020, GO:0016021, GO:0044464, GO:0031410, GO:0016192, GO:0036094, GO:0005782, GO:0030554, GO:0031974, GO:0045335, GO:0008756, GO:0043436, GO:0005778, GO:0044281, GO:0003729, GO:0003723, GO:0005777, GO:0031988, GO:…
LOC101302766	40S ribosomal protein S12 isoform X1; 40S ribosomal protein S12 isoform X3; 40S ribosomal protein S12 isoform X2;	283.721	472.065	0.734507	0.00250207	GO:0044710, GO:0005840, GO:0006412, GO:0044422, GO:0034641, GO:0090304, GO:0006970, GO:0042221, GO:0043094, GO:0006807, GO:0043412, GO:0032259, GO:0044391, GO:0044249, GO:0005737, GO:0050896, GO:0022627, GO:0022626, GO:0046483, GO:0044267, GO:0016070, GO:0009987, GO:0006950, GO:0006725, GO:0044260, GO:0006139, GO:0046686, GO:0010467, GO:0009451, GO:0005575, GO:0005634, GO:0043231, GO:0043232, GO:…
LOC101304165	GTP-binding nuclear protein Ran1A;	488.969	469.47	-0.0587043	0.838734	GO:0005875, GO:0006950, GO:0045893, GO:0007015, GO:0043234, GO:0051168, GO:0051169, GO:0006364, GO:0046130, GO:0044744, GO:0008104, GO:0009119, GO:0046039, GO:0019001, GO:0042254, GO:0009116, GO:0009117, GO:0016032, GO:0007049, GO:0031291, GO:0000785, GO:0044428, GO:0044699, GO:0032555, GO:0009987, GO:0009199, GO:0032550, GO:0034613, GO:0001882, GO:0001883, GO:0005886, GO:0005618, GO:0010556, GO:…
LOC101303809	60S ribosomal protein L37a;	290.713	468.729	0.689163	0.00384865	GO:0009790, GO:0051234, GO:0044710, GO:0005840, GO:0009791, GO:0006412, GO:0044422, GO:0002119, GO:0040010, GO:0043167, GO:0043169, GO:0050789, GO:0006810, GO:0044391, GO:0044249, GO:0005737, GO:0009792, GO:0015934, GO:0005488, GO:0022626, GO:0022625, GO:0044699, GO:0044267, GO:0009987, GO:0044260, GO:0010467, GO:0007275, GO:0005575, GO:0016192, GO:0048856, GO:0065007, GO:0043232, GO:0032502, GO:…
LOC101313831	blue copper protein-like;	2.1123	467.958	7.78608	4.66e-66	GO:0005488, GO:0005507, GO:0003674, GO:0009055, GO:0043167, GO:0043169, GO:0046872, GO:0046914
LOC101295713	peroxisomal acyl-coenzyme A oxidase 1;	174.79	467.954	1.42074	6.31e-08	GO:0005102, GO:0055044, GO:0044711, GO:0009062, GO:0050832, GO:0008104, GO:2000188, GO:0042221, GO:0010941, GO:0031347, GO:0033036, GO:0019752, GO:0072330, GO:0048037, GO:0044699, GO:0071407, GO:0009987, GO:0031406, GO:0048232, GO:0005515, GO:0046686, GO:0007275, GO:0007276, GO:0007165, GO:0050662, GO:0050660, GO:1901363, GO:0055114, GO:0019395, GO:0031907, GO:0006692, GO:0006693, GO:0031903, GO:…
LOC101313461	squalene monooxygenase-like;	1.13095	465.649	8.68555	6.47e-28	GO:0044422, GO:0044238, GO:0008150, GO:0005774, GO:0042221, GO:0004506, GO:0048037, GO:0009987, GO:0016131, GO:0016132, GO:0050662, GO:0050660, GO:1901363, GO:1901362, GO:0009415, GO:1901360, GO:0006694, GO:0005975, GO:0005976, GO:0010817, GO:0044237, GO:0019742, GO:0016020, GO:0016021, GO:0019745, GO:0044464, GO:0090304, GO:0016104, GO:0036094, GO:0006721, GO:0004497, GO:0005783, GO:0005789, GO:…
LOC101291412	E3 ubiquitin-protein ligase UPL1 isoform X1; E3 ubiquitin-protein ligase UPL1 isoform X2;	421.321	464.864	0.141915	0.613859	GO:0044710, GO:0016874, GO:0016879, GO:0004842, GO:0009056, GO:0008150, GO:0016881, GO:0051603, GO:0043412, GO:0044248, GO:0044267, GO:0009987, GO:0030163, GO:0044260, GO:0006508, GO:0044265, GO:0016567, GO:0005575, GO:0005634, GO:0043231, GO:0042787, GO:0006464, GO:0005737, GO:0032446, GO:0044424, GO:0043632, GO:0044237, GO:0044238, GO:0070647, GO:0043170, GO:0008152, GO:0071704, GO:0003824, GO:…
LOC101294540	probable ubiquitin-conjugating enzyme E2 24; probable ubiquitin-conjugating enzyme E2 24;	542.253	464.522	-0.223231	0.424324	GO:0090304, GO:0016036, GO:0016881, GO:0032559, GO:0032555, GO:0009987, GO:0032550, GO:0001882, GO:0001883, GO:0072506, GO:1901363, GO:1901360, GO:0044237, GO:0044238, GO:0065007, GO:0044464, GO:0009991, GO:0071496, GO:0036094, GO:0006281, GO:0030554, GO:0006820, GO:0050896, GO:0006950, GO:0005575, GO:0065008, GO:0009267, GO:0050801, GO:0008150, GO:0008152, GO:0017076, GO:0032553, GO:0015698, GO:…
LOC101309731	transcription factor BTF3 homolog 4;	371.344	464.097	0.321658	0.198983	GO:0051252, GO:0044710, GO:1901360, GO:0043009, GO:0006366, GO:2000112, GO:0044424, GO:0090304, GO:0006970, GO:0019222, GO:0019438, GO:0006807, GO:0044260, GO:0050789, GO:0009628, GO:0034654, GO:0050896, GO:0005488, GO:0060255, GO:0046483, GO:0044699, GO:0031326, GO:0016070, GO:0009987, GO:0006950, GO:0031323, GO:2001141, GO:0005515, GO:0006139, GO:0001701, GO:0010467, GO:0007275, GO:0009059, GO:…
LOC101292774	peroxidase 42;	3805	463.742	-3.03645	2.04e-18	GO:0015698, GO:0008652, GO:0055044, GO:0044711, GO:0000302, GO:0050832, GO:0019758, GO:0071555, GO:0071554, GO:0042221, GO:0019757, GO:0009069, GO:0030154, GO:0019752, GO:0009664, GO:0009827, GO:0016138, GO:0044699, GO:0009987, GO:0016137, GO:0016131, GO:0016132, GO:0005515, GO:0048731, GO:0005618, GO:0007275, GO:0009908, GO:0002215, GO:0009791, GO:0000902, GO:1901363, GO:1901362, GO:0009415, GO:…
LOC101293240	40S ribosomal protein S13-like;	339.199	463.577	0.450686	0.0671585	GO:0010090, GO:0005840, GO:0090304, GO:0008104, GO:0043412, GO:0032259, GO:0033036, GO:0016032, GO:0009664, GO:0019080, GO:0019083, GO:0032984, GO:0044699, GO:0009987, GO:0032989, GO:0005515, GO:0048731, GO:0005618, GO:0007275, GO:0009451, GO:0010026, GO:0022402, GO:0065007, GO:0009965, GO:1901363, GO:1901362, GO:1901361, GO:1901360, GO:0043414, GO:0044237, GO:0044238, GO:0071554, GO:0016020, GO:…
LOC101315284	alcohol dehydrogenase-like 1; alcohol dehydrogenase-like 1;	16.1838	462.028	4.83523	1.13e-48	GO:0042579, GO:0019222, GO:0031399, GO:0044711, GO:0080007, GO:0043227, GO:0042594, GO:0008306, GO:0042221, GO:0006810, GO:0070482, GO:0032412, GO:0034308, GO:0006970, GO:0010410, GO:0010413, GO:0044699, GO:0006955, GO:0009987, GO:0016131, GO:0016132, GO:0034637, GO:0046686, GO:0007275, GO:0010383, GO:0010382, GO:0044036, GO:0071446, GO:0007165, GO:0009791, GO:1901363, GO:1901362, GO:1901360, GO:…
LOC101315094	ubiquitin-60S ribosomal protein L40;	307.148	460.712	0.584927	0.0190723	GO:0045893, GO:0045892, GO:0051603, GO:0070482, GO:0072331, GO:0061024, GO:0010556, GO:0010557, GO:0007275, GO:0070972, GO:0010558, GO:0002755, GO:0002757, GO:0002756, GO:0005875, GO:0002753, GO:0002758, GO:0031399, GO:0016197, GO:0031397, GO:0031396, GO:0090092, GO:0032480, GO:0031410, GO:0071495, GO:0034621, GO:0034623, GO:0006511, GO:0050896, GO:0022626, GO:0022625, GO:0006952, GO:0006950, GO:…
LOC101305326	sulfate transporter 3.1;	28.434	457.365	4.00781	2.72e-35	GO:0008652, GO:0015706, GO:0042430, GO:0044711, GO:0019758, GO:0042221, GO:0019757, GO:0009069, GO:0016020, GO:0019752, GO:0006811, GO:0072330, GO:0009987, GO:0016137, GO:0042435, GO:0018130, GO:0080160, GO:1901362, GO:1901360, GO:0034220, GO:0006857, GO:0019748, GO:0010817, GO:0044237, GO:0044238, GO:0022891, GO:0022892, GO:0016021, GO:0009851, GO:0009850, GO:0044464, GO:0009991, GO:0008271, GO:…
LOC101292744	chalcone--flavonone isomerase 1;	67.2436	456.555	2.7635	5.37e-17	GO:0042175, GO:0044711, GO:0044710, GO:0016853, GO:0044422, GO:0043229, GO:0005789, GO:0031312, GO:0009725, GO:0042221, GO:0016872, GO:0009705, GO:0019438, GO:0005783, GO:0005515, GO:0019898, GO:0009698, GO:0044249, GO:0044550, GO:0050896, GO:0009743, GO:0046483, GO:0009718, GO:0009314, GO:0005773, GO:0009987, GO:0080167, GO:0005774, GO:0009628, GO:0005737, GO:0044432, GO:0044446, GO:0031090, GO:…
LOC105351813	uncharacterized protein LOC105351813;	86.3827	455.731	2.39934	7.5e-12	-
LOC101314507	NAC domain-containing protein 2-like;	114.166	455.633	1.99679	4.34e-09	GO:0009787, GO:0009788, GO:0090304, GO:0006955, GO:0042221, GO:0070482, GO:0019752, GO:1901420, GO:0009314, GO:0009825, GO:0072330, GO:0044699, GO:0009987, GO:0005515, GO:0048731, GO:0010556, GO:0007275, GO:0009908, GO:0018130, GO:0009966, GO:1901363, GO:1901362, GO:0009415, GO:0009414, GO:0009968, GO:0044237, GO:0044238, GO:0010648, GO:0009751, GO:0009651, GO:0009719, GO:1901419, GO:0044464, GO:…
LOC101290955	cinnamoyl-CoA reductase 2-like;	59.9289	454.253	2.92229	6.07e-30	GO:0042221, GO:0048037, GO:0044699, GO:0009987, GO:0032989, GO:0048731, GO:0046686, GO:0007275, GO:0050662, GO:0009791, GO:0016903, GO:1901363, GO:1901362, GO:1901360, GO:0006694, GO:0009555, GO:0019748, GO:0044237, GO:0044238, GO:0009653, GO:0010154, GO:0044464, GO:0043231, GO:0016229, GO:0022414, GO:0036094, GO:0003854, GO:0005783, GO:0009409, GO:0019438, GO:0050896, GO:0048608, GO:0061458, GO:…
LOC101294292	NADP-dependent malic enzyme;	450.356	453.931	0.0114199	0.971245	GO:0048764, GO:0043455, GO:0030163, GO:0002682, GO:0005774, GO:0071555, GO:0008104, GO:0010498, GO:0007047, GO:0042221, GO:0010941, GO:0031347, GO:0009117, GO:0019752, GO:0005996, GO:0009827, GO:0072330, GO:0048037, GO:0044699, GO:0019320, GO:0019321, GO:0009987, GO:0032989, GO:0005515, GO:0048731, GO:0046686, GO:0007275, GO:0055044, GO:0009963, GO:0006810, GO:0065007, GO:0072524, GO:0050662, GO:…
LOC101303769	LOW QUALITY PROTEIN: dehydrin COR47-like;	1085.45	452.313	-1.2629	0.00039216	-
LOC101301085	peroxidase 4-like;	7.39191	448.959	5.92521	3.35e-24	GO:0044710, GO:0043227, GO:0070887, GO:0000302, GO:0009056, GO:0097159, GO:0042221, GO:0034599, GO:0043167, GO:0043169, GO:0005515, GO:0033554, GO:0006979, GO:0044248, GO:0050896, GO:0005488, GO:0009987, GO:0006950, GO:0004601, GO:0016491, GO:0042743, GO:0005618, GO:0034614, GO:0005575, GO:0005576, GO:0043231, GO:0046906, GO:0005794, GO:0005737, GO:0051716, GO:1901363, GO:0055114, GO:0016684, GO:…
LOC101292031	probable low-specificity L-threonine aldolase 1; probable low-specificity L-threonine aldolase 1; probable low-specificity L-threonine aldolase 1;	46.5911	448.251	3.2663	2.97e-19	GO:0044712, GO:0044710, GO:0046395, GO:0006567, GO:0097159, GO:0009063, GO:0009066, GO:0043167, GO:0043436, GO:0008168, GO:0043168, GO:0006807, GO:0003676, GO:0032259, GO:0019752, GO:0016742, GO:0006520, GO:0016740, GO:0044281, GO:0048037, GO:0044282, GO:0009987, GO:0004372, GO:0004793, GO:0009068, GO:0009056, GO:0006566, GO:0005575, GO:0016829, GO:1901565, GO:1901564, GO:0034284, GO:1901363, GO:…
LOC101292841	adenosine kinase 2-like;	43.2454	447.198	3.37028	1.41e-37	GO:0050671, GO:0050670, GO:0008652, GO:0055044, GO:0044711, GO:0002684, GO:0002682, GO:0009119, GO:0042221, GO:0009112, GO:0009069, GO:0009116, GO:0009117, GO:0046033, GO:0032559, GO:0044699, GO:0006175, GO:0032555, GO:0009987, GO:0032550, GO:0001882, GO:0032553, GO:0046686, GO:0046683, GO:0019692, GO:0019693, GO:0018130, GO:0046128, GO:0046129, GO:1901363, GO:1901362, GO:1901265, GO:1901360, GO:…
LOC101313197	60S ribosomal protein L29-1-like;	286.928	445.173	0.633684	0.010536	GO:0044710, GO:0005840, GO:0006412, GO:0044249, GO:0005737, GO:0044267, GO:0009987, GO:0044260, GO:0010467, GO:0005575, GO:0043232, GO:0071704, GO:0032991, GO:0044424, GO:0009058, GO:0030529, GO:0044237, GO:0044238, GO:0008150, GO:0043170, GO:0008152, GO:1901576, GO:0009059, GO:0044444, GO:0044464, GO:0034645, GO:0003735, GO:0003674, GO:0043228, GO:0043229, GO:0005198, GO:0019538, GO:0043226, GO:…
LOC101312321	tropinone reductase homolog At1g07440-like;	0.82959	445.045	9.06266	5.16e-103	GO:0009311, GO:0000023, GO:0042221, GO:0009117, GO:0005996, GO:0046448, GO:0009820, GO:0009821, GO:0019320, GO:0009987, GO:0034637, GO:0046686, GO:0007568, GO:0018130, GO:1901363, GO:1901362, GO:1901360, GO:0005975, GO:0005976, GO:0044237, GO:0044238, GO:0019318, GO:0065007, GO:0044464, GO:0019252, GO:0009710, GO:0036094, GO:0051186, GO:0009056, GO:0019637, GO:0050896, GO:0044281, GO:0006952, GO:…
LOC101304986	peroxidase 21;	46.164	444.564	3.26762	9.75e-14	GO:0015698, GO:0009851, GO:0008652, GO:0055044, GO:0042430, GO:0044711, GO:0000302, GO:0050832, GO:0019758, GO:0042221, GO:0019757, GO:0009069, GO:0030154, GO:0070482, GO:0019752, GO:0016138, GO:0044699, GO:0009987, GO:0016137, GO:0048731, GO:0005618, GO:0007275, GO:0042435, GO:0018130, GO:1901363, GO:1901362, GO:0009505, GO:0055114, GO:0045926, GO:0020037, GO:0019748, GO:0010817, GO:0044237, GO:…
LOC101301659	peroxidase P7-like;	350.5	444.251	0.341965	0.396543	GO:0044710, GO:0043227, GO:0070887, GO:0000302, GO:0009056, GO:0097159, GO:0042221, GO:0034599, GO:0043167, GO:0043169, GO:0005515, GO:0033554, GO:0006979, GO:0044248, GO:0050896, GO:0005488, GO:0009987, GO:0006950, GO:0004601, GO:0016491, GO:0042743, GO:0005618, GO:0034614, GO:0005575, GO:0005576, GO:0043231, GO:0046906, GO:0005794, GO:0005737, GO:0051716, GO:1901363, GO:0055114, GO:0016684, GO:…
LOC101308630	BEACH domain-containing protein lvsA isoform X1; BEACH domain-containing protein lvsA isoform X2;	153.407	443.519	1.53168	1.35e-08	-
LOC101303895	sugar transport protein 13;	8.85151	443.074	5.64563	3.29e-41	GO:0055044, GO:0000302, GO:0042221, GO:0030054, GO:0016020, GO:0032559, GO:0032555, GO:0009987, GO:0032550, GO:0044459, GO:0001882, GO:0001883, GO:1901363, GO:0009416, GO:1901265, GO:0033554, GO:0034220, GO:0044237, GO:0044238, GO:0022891, GO:0022892, GO:0016021, GO:0015992, GO:0051119, GO:0006457, GO:0015157, GO:0044464, GO:0015154, GO:0005524, GO:0015711, GO:0034976, GO:0022804, GO:0036094, GO:…
LOC101305944	40S ribosomal protein S18-like;	295.283	442.725	0.584304	0.017376	GO:0005840, GO:0055044, GO:0090304, GO:0008104, GO:0032259, GO:0033036, GO:0016032, GO:0019080, GO:0019083, GO:0032984, GO:0044699, GO:0009987, GO:0005515, GO:0005618, GO:0010556, GO:0007275, GO:0043170, GO:0070972, GO:0018130, GO:1901363, GO:1901362, GO:1901361, GO:1901360, GO:0006414, GO:0044237, GO:0044238, GO:0016020, GO:0044464, GO:0065007, GO:0032991, GO:0006605, GO:0072594, GO:0034621, GO:…
LOC101294208	auxin-binding protein ABP19a-like;	0.505278	436.395	9.74826	1.39e-69	GO:0006091, GO:0016051, GO:0031365, GO:0042221, GO:0010410, GO:0010413, GO:0044699, GO:0009987, GO:0034637, GO:0005618, GO:0007275, GO:0043170, GO:0010383, GO:0010382, GO:0016721, GO:0007165, GO:0009791, GO:0016903, GO:0033692, GO:0055114, GO:0032501, GO:0005975, GO:0005976, GO:0044036, GO:0044237, GO:0044238, GO:0071554, GO:0016020, GO:0044038, GO:0009651, GO:0009719, GO:0065007, GO:0044464, GO:…
LOC101298237	40S ribosomal protein S14-2;	230.517	436.048	0.919621	0.000105341	GO:0005840, GO:0045892, GO:0055044, GO:0006364, GO:0090304, GO:0008150, GO:0005774, GO:0043412, GO:0000028, GO:0032259, GO:0030054, GO:0033036, GO:0016032, GO:0009664, GO:0019080, GO:0019083, GO:0032984, GO:0044699, GO:0009987, GO:0034613, GO:0048731, GO:0010556, GO:0007275, GO:0009451, GO:0070972, GO:0010558, GO:0018130, GO:0006396, GO:1901363, GO:1901362, GO:1901361, GO:1901360, GO:0022618, GO:…
LOC101312909	aspartic proteinase A1-like;	738.993	435.443	-0.763073	0.00157068	GO:0070001, GO:0055044, GO:0008104, GO:0042221, GO:0030054, GO:0072666, GO:0006810, GO:0072665, GO:0005996, GO:0044699, GO:0019320, GO:0009987, GO:0048731, GO:0046686, GO:0004175, GO:0007275, GO:0005975, GO:0044237, GO:0044238, GO:0019318, GO:0009651, GO:0044464, GO:0006605, GO:0072594, GO:0005764, GO:0033365, GO:0050896, GO:0005773, GO:0006950, GO:0016052, GO:0006508, GO:0034613, GO:0005575, GO:…
LOC101298670	probable serine/threonine-protein kinase At1g18390 isoform X1; probable serine/threonine-protein kinase At1g18390 isoform X3; probable serine/threonine-protein kinase At1g18390 isoform X4; probable serine/threonine-protein kinase At1g18390 isoform X2;	119.95	435.308	1.85963	3.67e-11	GO:0008150, GO:0042221, GO:0032559, GO:0044699, GO:0032555, GO:0009987, GO:0032550, GO:0001882, GO:0001883, GO:0006468, GO:0007165, GO:1901363, GO:1901265, GO:0019748, GO:0044237, GO:0044238, GO:0016020, GO:0009719, GO:0044464, GO:0034976, GO:0004674, GO:0036094, GO:0010243, GO:0004672, GO:0071216, GO:0009404, GO:0009407, GO:0030554, GO:0023052, GO:0016740, GO:0006952, GO:0006950, GO:0005575, GO:…
LOC101302385	2-alkenal reductase (NADP(+)-dependent)-like;	94.0957	434.438	2.20708	4.88e-11	GO:0051234, GO:0044710, GO:0009404, GO:0009407, GO:0015711, GO:0015824, GO:0009056, GO:0097159, GO:0042221, GO:0006820, GO:0010035, GO:0043167, GO:0043169, GO:0071702, GO:0006979, GO:0006810, GO:0000166, GO:0005737, GO:0009987, GO:0050896, GO:0005488, GO:0006865, GO:0006950, GO:0016491, GO:1901265, GO:0046686, GO:0043229, GO:0016628, GO:0046942, GO:0005575, GO:0016627, GO:0043231, GO:0014070, GO:…
LOC101301598	probable WRKY transcription factor 40;	45.8667	433.776	3.24169	2.92e-16	GO:0033554, GO:0009642, GO:0044711, GO:0002682, GO:0071396, GO:0050832, GO:0008104, GO:0035967, GO:0006955, GO:0042221, GO:0010941, GO:0051606, GO:0019752, GO:0009314, GO:0072330, GO:0044699, GO:0071407, GO:0061025, GO:0009987, GO:0005515, GO:0010556, GO:0007165, GO:0018130, GO:1901363, GO:1901362, GO:1901360, GO:0002697, GO:0048523, GO:0009755, GO:0035556, GO:0044237, GO:0044238, GO:0050776, GO:…
LOC101303857	protein SGT1 homolog;	263.656	433.631	0.717801	0.00345664	GO:0016053, GO:0044711, GO:0044237, GO:0002682, GO:0050832, GO:0008104, GO:0051603, GO:0000775, GO:0010941, GO:0019005, GO:0051606, GO:0019752, GO:0007049, GO:0072330, GO:0044260, GO:0044699, GO:0071407, GO:0009987, GO:0005515, GO:0010029, GO:0007165, GO:0022402, GO:1901362, GO:0000279, GO:1901360, GO:0031323, GO:0043632, GO:0043234, GO:0044238, GO:0050776, GO:0009751, GO:0009853, GO:0009719, GO:…
LOC101299185	disease resistance response protein 206-like;	85.7863	433.617	2.33769	2.27e-10	GO:0006066, GO:0044711, GO:0042349, GO:1901360, GO:0008610, GO:0051186, GO:0009058, GO:0016131, GO:0044710, GO:0009607, GO:0019222, GO:0019438, GO:0050789, GO:0008202, GO:0044249, GO:0044550, GO:0050896, GO:0044281, GO:0044283, GO:0006952, GO:0009987, GO:0006950, GO:0006637, GO:0016132, GO:0065007, GO:0006793, GO:0042445, GO:0009806, GO:0042446, GO:1901617, GO:1901615, GO:1901576, GO:0046165, GO:…
LOC101306775	uncharacterized protein C6C3.02c-like;	157.369	433.16	1.46076	4.53e-09	-
LOC101292394	probable leucine-rich repeat receptor-like serine/threonine-protein kinase At3g14840;	98.9477	432.626	2.12843	6.3e-08	GO:0051234, GO:0044710, GO:0055044, GO:0031224, GO:0030554, GO:0023052, GO:0097159, GO:0015833, GO:0043167, GO:0030054, GO:0043412, GO:0043168, GO:0044260, GO:0050789, GO:0006796, GO:0000166, GO:0009506, GO:0071702, GO:0016740, GO:0005488, GO:0032559, GO:0044699, GO:0044267, GO:0032555, GO:0009987, GO:0032550, GO:0001882, GO:1901265, GO:0006468, GO:0005057, GO:0006793, GO:0004871, GO:0016310, GO:…
LOC101293854	cytochrome b561 and DOMON domain-containing protein At4g17280;	235.571	432.368	0.876078	0.00226417	GO:0003824, GO:0071944, GO:0004497, GO:0044464, GO:0005886, GO:0055114, GO:0003674, GO:0016491, GO:0044425, GO:0044710, GO:0031224, GO:0008152, GO:0005575, GO:0016020, GO:0016021, GO:0008150, GO:0005623
LOC101312818	putative phospholipid-transporting ATPase 9;	136.936	429.548	1.64929	4.81e-10	GO:0045892, GO:0000028, GO:0015721, GO:0009259, GO:0061024, GO:0061025, GO:0009199, GO:0010556, GO:0007275, GO:0010558, GO:0072509, GO:0009791, GO:0006195, GO:0046129, GO:0043231, GO:0031410, GO:0010363, GO:0030029, GO:0008270, GO:0034621, GO:0034622, GO:0036094, GO:0046907, GO:0015075, GO:0046390, GO:0030554, GO:0070588, GO:0043436, GO:0022622, GO:0022621, GO:0060548, GO:2001141, GO:0006355, GO:…
LOC101307387	3-isopropylmalate dehydratase large subunit-like;	146.78	429.514	1.54906	7.77e-11	GO:0008652, GO:0044237, GO:0009097, GO:0050075, GO:0019758, GO:0042221, GO:0019757, GO:0019752, GO:0016138, GO:0050486, GO:0009987, GO:0016137, GO:0046686, GO:0019748, GO:0009098, GO:0044238, GO:0003861, GO:0044464, GO:0016835, GO:0016836, GO:0016853, GO:0046394, GO:0043436, GO:0009081, GO:0009082, GO:0050896, GO:0044281, GO:0044283, GO:0016053, GO:0005575, GO:0016829, GO:0043231, GO:1901564, GO:…
LOC101307719	guanosine nucleotide diphosphate dissociation inhibitor 2 isoform X2; guanosine nucleotide diphosphate dissociation inhibitor 2 isoform X1;	363.115	427.842	0.23665	0.354384	GO:0043234, GO:0044237, GO:0006497, GO:0031345, GO:0009118, GO:0032940, GO:0031365, GO:0050767, GO:0006810, GO:0032313, GO:0044456, GO:0044699, GO:0044710, GO:0032318, GO:0009986, GO:0034613, GO:0005515, GO:0048731, GO:0007275, GO:0006498, GO:0051592, GO:0032153, GO:0007165, GO:0009966, GO:0008718, GO:0005875, GO:0055114, GO:0045596, GO:0032851, GO:0048523, GO:0009058, GO:0005575, GO:0044238, GO:…
LOC101308099	40S ribosomal protein S15-4-like;	262.848	427.259	0.700891	0.00380317	GO:0005840, GO:0055044, GO:0090304, GO:0032259, GO:0044699, GO:0009987, GO:0007275, GO:0043170, GO:1901363, GO:1901360, GO:0044237, GO:0044238, GO:0016020, GO:0044464, GO:0032991, GO:0031974, GO:0022627, GO:0022626, GO:0031981, GO:0005773, GO:0003723, GO:0005774, GO:0005575, GO:0043231, GO:0043233, GO:0043232, GO:0048856, GO:0001510, GO:0032502, GO:0032501, GO:0030529, GO:0008150, GO:0008152, GO:…
LOC101297863	60S ribosomal protein L24;	227.392	426.685	0.907983	0.00015906	GO:0005840, GO:0090304, GO:0008104, GO:0042221, GO:0032259, GO:0033036, GO:0016032, GO:0019080, GO:0019083, GO:0032984, GO:0044699, GO:0009987, GO:0048731, GO:0007275, GO:0009451, GO:0070972, GO:0007165, GO:0009908, GO:0018130, GO:0009790, GO:0009791, GO:1901363, GO:1901362, GO:1901361, GO:1901360, GO:0006414, GO:0044237, GO:0044238, GO:0016020, GO:0044464, GO:0009719, GO:0032991, GO:0006605, GO:…
LOC101294184	calreticulin-3-like;	122.217	424.78	1.7973	1.56e-12	GO:0045892, GO:0051168, GO:0051169, GO:0051604, GO:0061024, GO:0016529, GO:0016528, GO:0072507, GO:0010556, GO:0010557, GO:0007275, GO:0007276, GO:0010558, GO:0007507, GO:0005975, GO:0050821, GO:0031399, GO:0071285, GO:0006457, GO:0031410, GO:0043231, GO:0008270, GO:0014706, GO:0034620, GO:0034621, GO:0034622, GO:2000241, GO:0009725, GO:0035257, GO:0035258, GO:0050896, GO:0031300, GO:0031301, GO:…
SK	glycogen synthase kinase-3 homolog MsK-1-like; glycogen synthase kinase-3 homolog MsK-1-like isoform X1; glycogen synthase kinase-3 homolog MsK-1-like isoform X1;	415.524	424.312	0.0301691	0.921135	GO:0045893, GO:0045892, GO:0051168, GO:0051169, GO:0040011, GO:2000465, GO:0051606, GO:0001954, GO:0001952, GO:0071407, GO:0044027, GO:0044026, GO:0048812, GO:0010557, GO:0007275, GO:0070874, GO:0010558, GO:0009790, GO:0005979, GO:0032855, GO:0009799, GO:0005975, GO:0005976, GO:0005977, GO:0010811, GO:0010810, GO:0009058, GO:0090316, GO:0090317, GO:0031399, GO:0090090, GO:0030111, GO:0019318, GO:…
LOC101298101	putative 12-oxophytodienoate reductase 11;	118.042	423.825	1.84419	4.31e-10	GO:0042579, GO:0016661, GO:0044711, GO:0044710, GO:0051707, GO:0008610, GO:0010193, GO:0046394, GO:0000302, GO:0016651, GO:0097159, GO:0003959, GO:0009607, GO:0043167, GO:0043168, GO:0042221, GO:0043436, GO:1901265, GO:0006979, GO:0032787, GO:0019752, GO:0044249, GO:0005737, GO:0044444, GO:0050896, GO:0044281, GO:0048037, GO:0044283, GO:0016667, GO:0009620, GO:0006633, GO:0009987, GO:0006950, GO:…
LOC101300704	glucose-6-phosphate/phosphate translocator 1, chloroplastic-like;	259.924	422.413	0.700539	0.00293638	GO:0015315, GO:0044422, GO:0044711, GO:0009643, GO:0042221, GO:0005739, GO:0022892, GO:0005996, GO:0006811, GO:0015120, GO:0015121, GO:0019320, GO:0009987, GO:0007275, GO:0042873, GO:0018130, GO:0009790, GO:1901362, GO:1901360, GO:0009553, GO:0005975, GO:0015301, GO:0034220, GO:0019748, GO:0044237, GO:0044238, GO:0022891, GO:0016020, GO:0016021, GO:0019318, GO:0051119, GO:0044464, GO:0009718, GO:…
LOC101292296	3-ketoacyl-CoA thiolase 2, peroxisomal;	215.553	422.173	0.969768	4.94e-05	GO:0006950, GO:0009787, GO:0042493, GO:0010111, GO:0030163, GO:0009789, GO:0009062, GO:0035966, GO:0010498, GO:0042221, GO:0008202, GO:0019752, GO:1901421, GO:0031408, GO:0072330, GO:0009987, GO:0031407, GO:0005515, GO:0009314, GO:0018130, GO:0009967, GO:0009966, GO:0009411, GO:0050896, GO:0009416, GO:0003988, GO:0019395, GO:0003985, GO:0019748, GO:0043632, GO:0055114, GO:0044237, GO:0044238, GO:…
LOC101303061	nascent polypeptide-associated complex subunit alpha-like protein 1;	320.257	421.063	0.394803	0.113117	GO:0002119, GO:0005840, GO:0006200, GO:0055044, GO:0051169, GO:0046130, GO:0040010, GO:0090304, GO:0008104, GO:0009119, GO:0022891, GO:0046034, GO:0009116, GO:0006810, GO:0016032, GO:0006811, GO:0044699, GO:0015085, GO:0009987, GO:0009199, GO:0016820, GO:0005515, GO:0048731, GO:0010259, GO:0006796, GO:0007275, GO:0060255, GO:0007276, GO:0044743, GO:0022403, GO:0022402, GO:0018130, GO:0009790, GO:…
LOC101306114	plastid division protein PDV2-like;	65.4264	421	2.68574	3.77e-08	GO:0009941, GO:0042170, GO:0043572, GO:0031224, GO:0031975, GO:0044434, GO:0044435, GO:0009527, GO:0006996, GO:0009536, GO:0009507, GO:0005737, GO:0005488, GO:0031301, GO:0009987, GO:0009707, GO:0005515, GO:0031090, GO:0005575, GO:0043231, GO:0031968, GO:0031969, GO:0009526, GO:0031967, GO:0044425, GO:0044424, GO:0044422, GO:0031300, GO:0016020, GO:0016021, GO:0008150, GO:0044446, GO:0031359, GO:…
LOC101295165	dihydrolipoyllysine-residue succinyltransferase component of 2-oxoglutarate dehydrogenase complex 2, mitochondrial-like;	182.625	420.685	1.20384	2.14e-06	GO:0019477, GO:0005840, GO:0009063, GO:0009060, GO:0009353, GO:0009066, GO:0033554, GO:0042221, GO:0009068, GO:0009117, GO:0045252, GO:0005759, GO:0009987, GO:0007005, GO:0046686, GO:0009295, GO:0055114, GO:0042645, GO:0044237, GO:0044238, GO:0005575, GO:0016020, GO:0044464, GO:0032991, GO:0006950, GO:0043231, GO:0008270, GO:0016054, GO:0034976, GO:0046914, GO:0046395, GO:0051186, GO:0051187, GO:…
LOC101313949	sucrose synthase 2;	387.233	420.539	0.119052	0.851932	GO:0042221, GO:0070482, GO:0044699, GO:0009987, GO:0016137, GO:0048731, GO:0005618, GO:0007275, GO:0009791, GO:0080165, GO:0009415, GO:0009414, GO:0005975, GO:0005976, GO:0044237, GO:0044238, GO:0016020, GO:0010154, GO:0044464, GO:0046527, GO:0022414, GO:0031975, GO:0044042, GO:0035251, GO:0009526, GO:0016740, GO:0048609, GO:0048608, GO:0061458, GO:0006950, GO:0005575, GO:0043231, GO:0048856, GO:…
LOC101305642	polyadenylate-binding protein RBP47-like isoformX1; polyadenylate-binding protein RBP47-like isoformX2;	618.279	415.821	-0.572309	0.0181321	GO:0002119, GO:0070717, GO:0048609, GO:0051169, GO:0000302, GO:0090304, GO:0008104, GO:1901566, GO:0051301, GO:0042221, GO:0010494, GO:0006810, GO:0009892, GO:0009218, GO:0044699, GO:0009987, GO:0009890, GO:0008150, GO:0010556, GO:0006796, GO:0007275, GO:0019693, GO:0010558, GO:0018130, GO:0009790, GO:0009791, GO:0009792, GO:1901363, GO:0072527, GO:0042036, GO:1901360, GO:0048523, GO:0042035, GO:…
LOC105352742	protein TAR1-like;	9835.26	414.911	-4.56708	1.91e-09	-
LOC101313897	probable eukaryotic translation initiation factor 5-1;	244.083	413.939	0.762	0.00431568	GO:0051234, GO:0044710, GO:0015849, GO:0032550, GO:0097159, GO:0090304, GO:0043227, GO:0043167, GO:0019001, GO:0043168, GO:0006807, GO:1901265, GO:0003743, GO:0006865, GO:0044249, GO:0005737, GO:0044444, GO:0005488, GO:0046483, GO:0044267, GO:0016070, GO:0009987, GO:0003723, GO:0001882, GO:0044260, GO:0006139, GO:0043229, GO:0006820, GO:0000166, GO:0046942, GO:0005575, GO:0005634, GO:0043231, GO:…
LOC101312592	NAC domain-containing protein 2;	38.5726	413.873	3.42331	1.72e-38	GO:0009787, GO:0009788, GO:0090304, GO:0035966, GO:0035967, GO:0042221, GO:0070482, GO:0019752, GO:1901420, GO:0009314, GO:0072330, GO:0044699, GO:0009987, GO:0005515, GO:0010556, GO:0007165, GO:0018130, GO:0009966, GO:1901363, GO:1901362, GO:0009415, GO:0009414, GO:0009968, GO:0044237, GO:0044238, GO:0010648, GO:0009751, GO:0009651, GO:0009719, GO:1901419, GO:0044464, GO:0010646, GO:0034620, GO:…
LOC101311490	bifunctional 3-dehydroquinate dehydratase/shikimate dehydrogenase, chloroplastic-like;	180.235	413.67	1.19867	8.69e-07	GO:0008652, GO:0051276, GO:0044711, GO:0090304, GO:0019752, GO:0048037, GO:0044699, GO:0032555, GO:0009987, GO:0032550, GO:0001882, GO:0032553, GO:0048731, GO:0007275, GO:0009790, GO:0009791, GO:0009793, GO:1901363, GO:1901362, GO:1901360, GO:0071704, GO:0044237, GO:0044238, GO:0032549, GO:0003866, GO:0010154, GO:0044464, GO:0004764, GO:0004765, GO:0015711, GO:0016835, GO:0016836, GO:0022414, GO:…
LOC101309897	protein disulfide-isomerase;	200.438	413.256	1.04384	1.1e-05	GO:0042633, GO:0043234, GO:0042638, GO:0051169, GO:0044744, GO:0008104, GO:0051235, GO:0031988, GO:0010942, GO:0010941, GO:0033036, GO:0044699, GO:0009987, GO:0009986, GO:0008150, GO:0070085, GO:0005515, GO:0048731, GO:0004175, GO:0007275, GO:0022405, GO:0022404, GO:0007165, GO:0043687, GO:0005875, GO:0055114, GO:0005975, GO:0044237, GO:0044238, GO:0016023, GO:0016020, GO:0045454, GO:0003756, GO:…
LOC101302049	40S ribosomal protein S15a-1;	238.579	412.753	0.7908	0.00130581	GO:0005739, GO:0044710, GO:0005840, GO:0016070, GO:0006412, GO:0044422, GO:0002181, GO:0034641, GO:0090304, GO:0044437, GO:0030054, GO:0006807, GO:0071944, GO:0032259, GO:0044391, GO:0009506, GO:0044249, GO:0005737, GO:0043412, GO:0022627, GO:0022626, GO:0071669, GO:0044267, GO:0005773, GO:0009987, GO:1901360, GO:0006725, GO:0005774, GO:0044260, GO:0006139, GO:0005618, GO:0046483, GO:0010467, GO:…
LOC101305570	LOW QUALITY PROTEIN: NADP-dependent malic enzyme;	200.726	412.672	1.03974	7.9e-05	GO:0048764, GO:0043455, GO:0030163, GO:0002682, GO:0005774, GO:0071555, GO:0008104, GO:0010498, GO:0007047, GO:0042221, GO:0010941, GO:0031347, GO:0009117, GO:0019752, GO:0005996, GO:0009827, GO:0072330, GO:0048037, GO:0044699, GO:0019320, GO:0019321, GO:0009987, GO:0032989, GO:0005515, GO:0048731, GO:0046686, GO:0007275, GO:0055044, GO:0009963, GO:0006810, GO:0065007, GO:0072524, GO:0050662, GO:…
LOC101306353	60S ribosomal protein L36-2-like;	232.578	409.935	0.817697	0.000723854	GO:0044710, GO:0005840, GO:0006412, GO:0044237, GO:0003674, GO:0044437, GO:0044428, GO:0030054, GO:0044391, GO:0009506, GO:0044249, GO:0005737, GO:0005730, GO:0022626, GO:0022625, GO:0031981, GO:0044267, GO:0005773, GO:0009987, GO:0005774, GO:0044260, GO:0005911, GO:0010467, GO:0031090, GO:0055044, GO:0005575, GO:0005634, GO:0043231, GO:0043233, GO:0043232, GO:0070013, GO:1901576, GO:0032991, GO:…
LOC101303935	succinate dehydrogenase [ubiquinone] flavoprotein subunit 1, mitochondrial;	196.101	409.243	1.06137	9.16e-06	GO:0044237, GO:0040011, GO:0009060, GO:0045257, GO:0019752, GO:0044455, GO:0048037, GO:0032555, GO:0009987, GO:0032550, GO:0001882, GO:0001883, GO:0005618, GO:0042330, GO:0050662, GO:0050660, GO:1901363, GO:0009416, GO:0055114, GO:0008177, GO:0005575, GO:0009453, GO:0016023, GO:0016020, GO:0042331, GO:0044464, GO:0032991, GO:0031410, GO:0016192, GO:0006121, GO:0036094, GO:0016635, GO:0046914, GO:…
LOC101293969	senescence-associated carboxylesterase 101-like isoform X1; senescence-associated carboxylesterase 101-like isoform X2;	177.57	409.171	1.20432	3.08e-05	GO:0009867, GO:0000304, GO:0044711, GO:0002682, GO:0000302, GO:0071396, GO:0050832, GO:0008104, GO:0035967, GO:2001141, GO:0042221, GO:0010942, GO:0010941, GO:0051606, GO:0070482, GO:0019752, GO:0072330, GO:0044699, GO:0071407, GO:0061025, GO:0009987, GO:0005515, GO:0048731, GO:0010556, GO:0007275, GO:0007165, GO:0007568, GO:1901362, GO:1901360, GO:0009653, GO:0009755, GO:0009058, GO:0031399, GO:…
LOC101297413	60S ribosomal protein L8-3;	241.212	407.841	0.757704	0.00157509	GO:0002119, GO:0005840, GO:0003723, GO:0040010, GO:0040011, GO:0008150, GO:0000022, GO:0000226, GO:0044699, GO:0009987, GO:0044428, GO:0007275, GO:0022403, GO:0022402, GO:0009790, GO:0009791, GO:0009792, GO:1901363, GO:0045927, GO:0044237, GO:0044238, GO:0016020, GO:0032991, GO:0044464, GO:0031974, GO:0005515, GO:0051297, GO:0022626, GO:0022625, GO:0031981, GO:0005773, GO:0051298, GO:0005774, GO:…
LOC101313926	circumsporozoite protein-like;	265.048	407.567	0.620808	0.00989595	-
LOC101293411	eukaryotic translation initiation factor 1A;	256.447	406.954	0.666171	0.00561149	GO:0051234, GO:0044710, GO:0030529, GO:0051231, GO:0032991, GO:0006897, GO:0007010, GO:0097159, GO:0016282, GO:0006909, GO:0000022, GO:0070993, GO:0023052, GO:0006996, GO:0007017, GO:0005515, GO:0050789, GO:0000226, GO:0003743, GO:0044249, GO:0005737, GO:0050896, GO:0005488, GO:0006911, GO:0044699, GO:0044267, GO:0009987, GO:0003723, GO:0007154, GO:0044260, GO:0071840, GO:0005575, GO:0016192, GO:…
LOC101310952	calcium-transporting ATPase 1, chloroplastic; calcium-transporting ATPase 1, chloroplastic; calcium-transporting ATPase 1, chloroplastic;	320.333	406.164	0.342474	0.212259	GO:0001654, GO:0040011, GO:0051606, GO:0072330, GO:0061024, GO:0061025, GO:0009199, GO:0072507, GO:0007275, GO:0007276, GO:0072509, GO:1901160, GO:0021684, GO:0006195, GO:0046129, GO:0021680, GO:0021681, GO:0021683, GO:0051234, GO:0010959, GO:0009856, GO:0031410, GO:0010363, GO:0034620, GO:0036094, GO:1901566, GO:0019904, GO:0015075, GO:0021537, GO:0046390, GO:0030554, GO:0070588, GO:0035254, GO:…
LOC101295036	major allergen Pru ar 1-like;	45.1907	405.45	3.1656	9.8e-08	GO:0006952, GO:0008150, GO:0006950, GO:0050896, GO:0009607
LOC101308458	probable nucleoredoxin 1;	379.206	401.68	0.083094	0.792617	GO:0019222, GO:0045892, GO:0040011, GO:0042221, GO:0016036, GO:0009826, GO:0006935, GO:0044699, GO:0009987, GO:0032989, GO:0046686, GO:0010556, GO:0007275, GO:0001558, GO:0007165, GO:0055114, GO:0031324, GO:0009058, GO:0044237, GO:0044238, GO:0010769, GO:0045454, GO:0042330, GO:0009653, GO:0044464, GO:0048638, GO:0045595, GO:0071496, GO:0022414, GO:0060255, GO:2000241, GO:0009991, GO:0016853, GO:…
LOC101312476	aconitate hydratase 1;	255.538	401.161	0.650632	0.00701646	GO:0006486, GO:0019222, GO:0000305, GO:0009058, GO:0000302, GO:0000303, GO:0009060, GO:0016051, GO:0042221, GO:0030054, GO:0019752, GO:0005996, GO:0032559, GO:0044699, GO:0019320, GO:0032555, GO:0009987, GO:0032550, GO:0070085, GO:0001882, GO:0032553, GO:0005618, GO:0010556, GO:0007275, GO:0031323, GO:0055044, GO:0031090, GO:0007165, GO:0009853, GO:1901363, GO:0015706, GO:1901265, GO:0055114, GO:…
LOC101311882	40S ribosomal protein Sa-2;	207.079	400.454	0.951458	7.85e-05	GO:0051236, GO:0006950, GO:0005840, GO:0043234, GO:0051168, GO:0051169, GO:0006364, GO:0051234, GO:0090305, GO:0090304, GO:0008104, GO:0000022, GO:0071555, GO:0042221, GO:0000028, GO:0032259, GO:0030054, GO:0033036, GO:0016032, GO:0009664, GO:0019080, GO:0019083, GO:0032984, GO:0016337, GO:0044699, GO:0019320, GO:0009987, GO:0005515, GO:0046686, GO:0007275, GO:0009451, GO:0055044, GO:0005578, GO:…
LOC101300811	60S ribosomal protein L8-3;	262.384	400.266	0.609288	0.0142681	GO:0002119, GO:0005840, GO:0003723, GO:0040010, GO:0040011, GO:0008150, GO:0000022, GO:0000226, GO:0044699, GO:0009987, GO:0044428, GO:0007275, GO:0022403, GO:0022402, GO:0009790, GO:0009791, GO:0009792, GO:1901363, GO:0045927, GO:0044237, GO:0044238, GO:0016020, GO:0032991, GO:0044464, GO:0031974, GO:0005515, GO:0051297, GO:0022626, GO:0022625, GO:0031981, GO:0005773, GO:0051298, GO:0005774, GO:…
LOC101309628	uncharacterized protein LOC101309628;	171.603	400.225	1.22178	1.9e-05	GO:0005509, GO:0008270, GO:0003674, GO:0043167, GO:0005575, GO:0043169, GO:0005488, GO:0046872, GO:0008150, GO:0046914
LOC101299602	translocon-associated protein subunit beta;	171.02	400.135	1.22633	4.16e-07	GO:0005737, GO:0071944, GO:0044444, GO:0005783, GO:0044464, GO:0005886, GO:0043226, GO:0044425, GO:0044424, GO:0043229, GO:0031224, GO:0005575, GO:0016020, GO:0016021, GO:0043231, GO:0043227, GO:0005622, GO:0005623
LOC101311775	transcription factor bHLH157-like;	474.148	399.157	-0.248378	0.382553	GO:0046983, GO:0005488, GO:0003674, GO:0005515
LOC101300022	aquaporin PIP2-2;	2355.36	399.156	-2.5609	4.07e-17	GO:0080170, GO:0015250, GO:0055044, GO:0044711, GO:0046658, GO:0042221, GO:0009069, GO:0022892, GO:0019752, GO:0005996, GO:0044699, GO:0019320, GO:0009987, GO:0044459, GO:0005515, GO:0048731, GO:0008652, GO:0007275, GO:0000041, GO:0009415, GO:0009414, GO:0005975, GO:0009058, GO:0044237, GO:0044238, GO:0022891, GO:0016020, GO:0016021, GO:0019318, GO:0009651, GO:0009719, GO:0009653, GO:0044464, GO:…
LOC101293758	14-3-3-like protein B;	287.323	398.765	0.472876	0.0528954	GO:0045892, GO:0040011, GO:0071407, GO:0005618, GO:0044707, GO:0007275, GO:0042435, GO:0010558, GO:0034614, GO:0005871, GO:0009791, GO:0005875, GO:0005975, GO:0005976, GO:0005977, GO:0051117, GO:0009058, GO:0031399, GO:0031397, GO:0031396, GO:0019318, GO:0052689, GO:0043231, GO:0042743, GO:0071495, GO:0034621, GO:0034622, GO:0036094, GO:1901566, GO:0019904, GO:0004497, GO:0046394, GO:0030554, GO:…
LOC101295111	secretory carrier-associated membrane protein 3;	207.826	398.722	0.940006	0.000185129	GO:0031224, GO:0008104, GO:0010008, GO:0023061, GO:0042221, GO:0033036, GO:0044456, GO:0030672, GO:0044699, GO:0061024, GO:0061025, GO:0009987, GO:0005515, GO:0008565, GO:0016023, GO:0016020, GO:0016021, GO:0000139, GO:0005768, GO:0030665, GO:0030667, GO:0005769, GO:0044464, GO:0030662, GO:0031410, GO:0016192, GO:0009991, GO:0033273, GO:0007268, GO:0007269, GO:0007267, GO:0019904, GO:0001505, GO:…
LOC101311779	peroxidase 55;	50.2026	398.053	2.98725	7.71e-21	GO:0015698, GO:0042546, GO:0055044, GO:0044711, GO:0000302, GO:0071555, GO:0042221, GO:0008202, GO:0044070, GO:0032412, GO:0009664, GO:0009827, GO:0010410, GO:0010413, GO:0044699, GO:0009987, GO:0016131, GO:0016132, GO:0005515, GO:0048731, GO:0005618, GO:0007275, GO:0010383, GO:0010382, GO:0044036, GO:0007165, GO:0000902, GO:1901363, GO:1901362, GO:0009415, GO:0009414, GO:0006694, GO:0005975, GO:…
LOC101297344	putative 1-phosphatidylinositol-3-phosphate 5-kinase FAB1C;	259.487	398.007	0.617092	0.0351811	GO:0044710, GO:0030554, GO:0097159, GO:0019637, GO:0043167, GO:0043168, GO:0044260, GO:0000166, GO:1901265, GO:0046486, GO:0005488, GO:0032559, GO:0044267, GO:0032555, GO:0009987, GO:0032550, GO:0046488, GO:0001882, GO:0032553, GO:0006796, GO:0006793, GO:0016310, GO:0001883, GO:0006650, GO:1901363, GO:0003824, GO:0017076, GO:0016740, GO:0030258, GO:0044237, GO:0044238, GO:0008150, GO:0043170, GO:…
LOC101312523	YTH domain-containing family protein 2-like isoform X1; YTH domain-containing family protein 2-like isoform X2;	587.493	397.055	-0.565239	0.0350868	-
LOC105349306	40S ribosomal protein S8;	244.229	395.438	0.695236	0.00554443	GO:0005840, GO:0055044, GO:0051169, GO:0006364, GO:0090304, GO:0008104, GO:0032259, GO:0009117, GO:0009987, GO:0006606, GO:0005618, GO:0006796, GO:0009451, GO:0044743, GO:0006810, GO:0018130, GO:1901362, GO:1901360, GO:0044237, GO:0044238, GO:0016020, GO:0032991, GO:0034504, GO:0044464, GO:0006605, GO:0009165, GO:0046907, GO:0051649, GO:0006412, GO:0090407, GO:0031974, GO:0019637, GO:0019438, GO:…
LOC101314376	14-3-3-like protein B;	476.394	395.288	-0.269234	0.284433	GO:0040011, GO:0071407, GO:0005618, GO:0044707, GO:0007275, GO:0042435, GO:0005871, GO:0005875, GO:0005975, GO:0005976, GO:0005977, GO:0031399, GO:0031397, GO:0031396, GO:0052689, GO:0065007, GO:0043231, GO:0048046, GO:0034621, GO:0034622, GO:0036094, GO:1901566, GO:0019904, GO:0004497, GO:0021537, GO:0030554, GO:0009725, GO:0043436, GO:0015980, GO:0050896, GO:0006952, GO:0006950, GO:0003688, GO:…
LOC101302263	pantothenate kinase 2; pantothenate kinase 2;	100.644	393.771	1.96808	3.64e-14	GO:0006486, GO:0009119, GO:0043412, GO:0009116, GO:0009117, GO:0032559, GO:0032555, GO:0009987, GO:0032550, GO:0070085, GO:0001882, GO:0001883, GO:0019693, GO:0018130, GO:0046128, GO:0046129, GO:1901363, GO:1901362, GO:1901360, GO:0005975, GO:0044237, GO:0044238, GO:0044464, GO:0006163, GO:0009165, GO:0008270, GO:0006164, GO:0009259, GO:0046914, GO:0051188, GO:0009150, GO:0009163, GO:0051186, GO:…
LOC101293091	hsp70-Hsp90 organizing protein 3;	204.687	393.455	0.942744	0.000234597	GO:0044710, GO:0060590, GO:0043234, GO:0097159, GO:0043227, GO:0019222, GO:0031072, GO:0005515, GO:0050789, GO:0006457, GO:0005737, GO:0050896, GO:0005488, GO:0003729, GO:0044267, GO:0009987, GO:0006950, GO:0003723, GO:0044260, GO:0005575, GO:0005634, GO:0043231, GO:0042030, GO:0032991, GO:1901363, GO:0030544, GO:0004857, GO:0060589, GO:0044424, GO:0050790, GO:0065009, GO:0044237, GO:0044238, GO:…
LOC101315038	glutathione reductase, cytosolic; glutathione reductase, cytosolic;	279.555	392.109	0.488055	0.0661518	GO:0008104, GO:0043603, GO:0006810, GO:0019752, GO:0048037, GO:0044699, GO:0032555, GO:0009987, GO:0032550, GO:0001882, GO:0001883, GO:0048731, GO:0007275, GO:0009908, GO:0050662, GO:0009791, GO:0050660, GO:0050661, GO:1901363, GO:0055114, GO:0019748, GO:0004362, GO:0044237, GO:0044238, GO:0045454, GO:0048437, GO:0065007, GO:0044464, GO:0006605, GO:0072594, GO:0007005, GO:0048438, GO:0006518, GO:…
LOC101294675	glutathione S-transferase L3-like isoform X1; glutathione S-transferase L3-like isoform X2;	162.659	392.091	1.26924	3e-06	GO:0043269, GO:0008652, GO:0051234, GO:0000302, GO:0019758, GO:0043603, GO:0042221, GO:0019757, GO:0009069, GO:0022892, GO:0019752, GO:0019852, GO:0019853, GO:0016648, GO:0016138, GO:0044699, GO:0009987, GO:0016137, GO:0031406, GO:0009640, GO:0048731, GO:0046686, GO:0046685, GO:0007275, GO:0016143, GO:0009791, GO:0009410, GO:0009416, GO:0055114, GO:0005975, GO:0034220, GO:0010043, GO:0004364, GO:…
LOC101302279	26S proteasome non-ATPase regulatory subunit 2 homolog A isoform X2; 26S proteasome non-ATPase regulatory subunit 2 homolog A isoform X1;	306.306	390.982	0.352129	0.151109	GO:0000022, GO:0051603, GO:0006810, GO:0072331, GO:0009199, GO:0003884, GO:0007275, GO:0046128, GO:0005975, GO:0031399, GO:0031398, GO:0031397, GO:0031396, GO:0019319, GO:0019318, GO:0070271, GO:0043231, GO:0034621, GO:0034622, GO:0016638, GO:0036094, GO:0006511, GO:0030554, GO:0050896, GO:0022624, GO:0006950, GO:0030163, GO:0000216, GO:0051439, GO:0051340, GO:0051437, GO:1901576, GO:1901575, GO:…
LOC101302848	probable mitochondrial chaperone BCS1-B;	81.8228	390.938	2.25648	4.69e-10	GO:0051169, GO:0043450, GO:0044238, GO:0008104, GO:0042221, GO:0033036, GO:0032559, GO:0032555, GO:0009987, GO:0032550, GO:0001882, GO:0001883, GO:0043449, GO:1901363, GO:0034504, GO:0044237, GO:0044744, GO:0016020, GO:0044743, GO:0009719, GO:0017111, GO:0006606, GO:0006605, GO:0036094, GO:0005783, GO:0043167, GO:0030554, GO:0009725, GO:0033365, GO:0050896, GO:0006508, GO:0034613, GO:0042991, GO:…
LOC101297581	uncharacterized protein LOC101297581;	226.183	390.143	0.786536	0.196095	GO:0044710, GO:0051239, GO:0016763, GO:0009064, GO:0043436, GO:0006807, GO:0050789, GO:0019752, GO:0006520, GO:0016740, GO:0044281, GO:0009987, GO:0022603, GO:0008150, GO:0006541, GO:0005575, GO:2000032, GO:0048831, GO:1901564, GO:0016787, GO:1901605, GO:0003824, GO:0050793, GO:0044237, GO:0044238, GO:0065007, GO:0008152, GO:0071704, GO:0016829, GO:0016757, GO:0003674, GO:0006082, GO:1900618, GO:…
LOC101307673	ALA-interacting subunit 3;	193.152	389.159	1.01058	7.13e-05	GO:0042175, GO:0036010, GO:0044422, GO:0008104, GO:0015748, GO:0033036, GO:0030182, GO:0009987, GO:0005515, GO:0048731, GO:0007275, GO:0022403, GO:0022402, GO:0007166, GO:0000279, GO:0051049, GO:0090316, GO:0016020, GO:0016021, GO:0005768, GO:0065007, GO:0015914, GO:0044464, GO:0022414, GO:0070863, GO:0070861, GO:0005783, GO:0051050, GO:0005789, GO:0031175, GO:0033365, GO:0050896, GO:0005770, GO:…
LOC101294884	probable ATP synthase 24 kDa subunit, mitochondrial;	239.478	388.879	0.699424	0.00416683	GO:0035966, GO:0045259, GO:0042221, GO:0044455, GO:0005753, GO:0044699, GO:0009987, GO:0007275, GO:0009555, GO:0043632, GO:0044237, GO:0044238, GO:0005575, GO:0016020, GO:0015992, GO:0033177, GO:0032991, GO:0009853, GO:0044464, GO:0008270, GO:0034621, GO:0034622, GO:0006511, GO:0046914, GO:0031975, GO:0031974, GO:0051603, GO:0043623, GO:0050897, GO:0050896, GO:0031981, GO:0006950, GO:0030163, GO:…
LOC101313202	60S acidic ribosomal protein P3;	241.632	388.652	0.685678	0.00614761	GO:0044710, GO:0005840, GO:0006412, GO:0044249, GO:0005737, GO:0044267, GO:0009987, GO:0044260, GO:0010467, GO:0005575, GO:0043232, GO:0071704, GO:0032991, GO:0044424, GO:0009058, GO:0030529, GO:0044237, GO:0044238, GO:0008150, GO:0043170, GO:0008152, GO:1901576, GO:0009059, GO:0044444, GO:0044464, GO:0034645, GO:0003735, GO:0003674, GO:0043228, GO:0043229, GO:0005198, GO:0019538, GO:0006414, GO:…
LOC101314680	probable cinnamyl alcohol dehydrogenase 1;	343.554	388.464	0.177283	0.511116	GO:0043455, GO:0002682, GO:0008104, GO:0010941, GO:0033036, GO:0009987, GO:0018130, GO:1901363, GO:1901362, GO:1901360, GO:0051234, GO:0020037, GO:0019748, GO:0044237, GO:0050776, GO:0065007, GO:0044464, GO:0006605, GO:0015711, GO:0048522, GO:0036094, GO:0046914, GO:0043167, GO:0008270, GO:0006820, GO:2000762, GO:0019438, GO:0006612, GO:0050896, GO:0080090, GO:0006950, GO:0034613, GO:0005575, GO:…
LOC101303309	40S ribosomal protein S23;	209.57	387.475	0.886668	0.000316822	GO:0005840, GO:0090304, GO:0008104, GO:0000226, GO:0016032, GO:0019080, GO:0019083, GO:0032984, GO:0044699, GO:0009987, GO:0008150, GO:0005515, GO:0010556, GO:0070972, GO:0022402, GO:0018130, GO:1901362, GO:1901361, GO:1901360, GO:0006414, GO:0044237, GO:0044238, GO:0044464, GO:0032991, GO:0006605, GO:0072594, GO:0034621, GO:0034623, GO:0022414, GO:0022415, GO:0046907, GO:0022411, GO:0009057, GO:…
LOC101311315	NAD-dependent malic enzyme 59 kDa isoform, mitochondrial;	148.852	387.198	1.37918	2.12e-08	GO:0042221, GO:0009117, GO:0019752, GO:0005996, GO:0048037, GO:0019320, GO:0032555, GO:0009987, GO:0032550, GO:0001882, GO:0032553, GO:0046686, GO:0018130, GO:0050662, GO:0051287, GO:0050661, GO:1901363, GO:1901362, GO:0055114, GO:0005975, GO:0009058, GO:0044237, GO:0044238, GO:0019318, GO:0009651, GO:0009719, GO:0032787, GO:0044464, GO:0004473, GO:0004470, GO:0004471, GO:0008270, GO:0009743, GO:…
LOC101307005	40S ribosomal protein S21-2;	239.908	386.729	0.688837	0.00430398	GO:0005840, GO:0006364, GO:0090305, GO:0090304, GO:0008150, GO:0009664, GO:0009987, GO:1901360, GO:0044237, GO:0044238, GO:0071554, GO:0032991, GO:0044464, GO:0006396, GO:0000479, GO:0000447, GO:0006412, GO:0043628, GO:0022627, GO:0022626, GO:0030490, GO:0005575, GO:0043232, GO:0042254, GO:0042545, GO:0070882, GO:0030529, GO:0070647, GO:0008152, GO:1901576, GO:0015935, GO:0045229, GO:0003735, GO:…
LOC101292814	60S ribosomal protein L7-2;	249.338	384.827	0.626109	0.0101406	GO:0005840, GO:0055044, GO:0006364, GO:0090304, GO:0008104, GO:0032259, GO:0033036, GO:0016032, GO:0019080, GO:0019083, GO:0032984, GO:0044699, GO:0009987, GO:0005515, GO:0005618, GO:0009451, GO:0070972, GO:0018130, GO:1901363, GO:1901362, GO:1901361, GO:1901360, GO:0043414, GO:0044237, GO:0044238, GO:0016020, GO:0044464, GO:0065007, GO:0032991, GO:0006605, GO:0072594, GO:0034621, GO:0034623, GO:…
LOC101314495	NADH--cytochrome b5 reductase 1-like;	148.45	384.806	1.37412	4.77e-07	GO:0031224, GO:0051234, GO:0006497, GO:0008104, GO:0031365, GO:0042732, GO:0006810, GO:0005996, GO:0048037, GO:0044699, GO:0019321, GO:0044351, GO:0005618, GO:0007275, GO:0006498, GO:0050662, GO:0009651, GO:0050660, GO:1901363, GO:1901362, GO:1901360, GO:0006694, GO:0005975, GO:0044237, GO:0044238, GO:0016020, GO:0016021, GO:0051287, GO:0044464, GO:0043231, GO:0036094, GO:0046914, GO:0031968, GO:…
LOC101299737	60S ribosomal protein L12;	261.395	384.509	0.556786	0.0308393	GO:0005840, GO:0055044, GO:0090304, GO:0008104, GO:0000027, GO:0043412, GO:0032259, GO:0033036, GO:0016032, GO:0019080, GO:0019083, GO:0032984, GO:0044699, GO:0009987, GO:0005515, GO:0044391, GO:0009451, GO:0070972, GO:0018130, GO:1901363, GO:1901362, GO:1901361, GO:1901360, GO:0022618, GO:0044237, GO:0044238, GO:0033365, GO:0016020, GO:0032991, GO:0044464, GO:0006605, GO:0072594, GO:0008270, GO:…
LOC101308126	delta-1-pyrroline-5-carboxylate synthase;	93.6462	384.478	2.0376	4.91e-14	GO:0008652, GO:0051234, GO:0040010, GO:0009064, GO:0042221, GO:0005739, GO:0019752, GO:0044699, GO:0009987, GO:0016646, GO:0016645, GO:0048731, GO:0007275, GO:0006560, GO:0006561, GO:0009790, GO:0009791, GO:0016903, GO:0009793, GO:1901362, GO:0009415, GO:0055114, GO:0045927, GO:0044237, GO:0044238, GO:0016020, GO:0009651, GO:0009719, GO:0010154, GO:0044464, GO:0016620, GO:0042538, GO:0022414, GO:…
LOC101294636	uncharacterized protein LOC101294636;	201.571	384.363	0.931193	0.00010811	-
LOC101300423	histone deacetylase HDT1-like;	324.674	384.089	0.242435	0.34998	GO:0051276, GO:0090304, GO:0009987, GO:0010556, GO:0018130, GO:1901363, GO:1901362, GO:1901360, GO:0044237, GO:0044238, GO:0065007, GO:0044464, GO:0008270, GO:0060255, GO:0046914, GO:0031974, GO:0019438, GO:0080090, GO:0031981, GO:2001141, GO:0006355, GO:0006351, GO:0005575, GO:0043231, GO:0043233, GO:0043232, GO:0008150, GO:0008152, GO:1901576, GO:0016043, GO:0043228, GO:0010467, GO:0010468, GO:…
LOC101297875	annexin D1-like;	764.724	383.984	-0.993848	3.02e-05	GO:0008652, GO:0008289, GO:0051276, GO:0044711, GO:0042803, GO:0006813, GO:0042221, GO:0030054, GO:0033036, GO:0019752, GO:0033037, GO:0032559, GO:0032555, GO:0009987, GO:0032550, GO:0016131, GO:0001882, GO:0032553, GO:0005618, GO:0055044, GO:1901363, GO:0009416, GO:0009415, GO:0009414, GO:0016125, GO:0006694, GO:0034220, GO:0009058, GO:0010817, GO:0044237, GO:0044238, GO:0016020, GO:0009651, GO:…
LOC101305387	60S ribosomal protein L27;	220.907	383.106	0.794321	0.00127872	GO:0044710, GO:0005840, GO:0006412, GO:0044422, GO:0090304, GO:0006807, GO:0043412, GO:0032259, GO:0044391, GO:0044249, GO:0005737, GO:0015934, GO:0022626, GO:0046483, GO:0044267, GO:0016070, GO:0009987, GO:0006725, GO:0044260, GO:0006139, GO:0010467, GO:0043170, GO:0005575, GO:0043232, GO:1901576, GO:1901360, GO:0002181, GO:0044445, GO:0001510, GO:0044464, GO:0044424, GO:0044444, GO:0043414, GO:…
LOC101294002	peroxisomal fatty acid beta-oxidation multifunctional protein AIM1;	216.888	382.203	0.81741	0.000809738	GO:0006950, GO:0055044, GO:0009062, GO:0035966, GO:0043227, GO:0010498, GO:0042221, GO:0019752, GO:0043234, GO:0072330, GO:0048037, GO:0044699, GO:0009987, GO:0005515, GO:0048731, GO:0005618, GO:0007275, GO:0009908, GO:0050662, GO:0009791, GO:1901363, GO:0005874, GO:0055114, GO:0019395, GO:0019748, GO:0043632, GO:0044237, GO:0044238, GO:0032991, GO:0044464, GO:0016835, GO:0004165, GO:0016836, GO:…
LOC101305492	protein TIFY 11A-like;	28.8103	381.649	3.72797	4.81e-16	GO:0043450, GO:0071396, GO:0090304, GO:0008104, GO:0035967, GO:0006955, GO:0042221, GO:0010941, GO:0031347, GO:0006810, GO:0019752, GO:0072330, GO:0044699, GO:0071407, GO:0009987, GO:0005515, GO:0048731, GO:0010556, GO:0007275, GO:0007165, GO:0009908, GO:0018130, GO:0009791, GO:0043449, GO:1901362, GO:0009415, GO:1901360, GO:0051234, GO:0009755, GO:0035556, GO:0044237, GO:0044238, GO:0050776, GO:…
LOC101314578	basic leucine zipper and W2 domain-containing protein 2;	427.221	381.561	-0.163077	0.5347	GO:0090304, GO:0008150, GO:0042221, GO:0071842, GO:0031369, GO:0003743, GO:0050877, GO:0006935, GO:0044699, GO:0009987, GO:0043005, GO:0032989, GO:0005515, GO:0048731, GO:0010556, GO:0007275, GO:0008038, GO:0007276, GO:0010558, GO:0018130, GO:1901363, GO:1901362, GO:1901360, GO:0044237, GO:0044238, GO:0016020, GO:0042330, GO:0009653, GO:0032990, GO:0044464, GO:0040011, GO:0022414, GO:0060255, GO:…
LOC101293905	26S protease regulatory subunit 7;	245.302	381.351	0.636569	0.00829949	GO:0042633, GO:0002119, GO:0051438, GO:0006200, GO:0042638, GO:0031398, GO:0046130, GO:0090304, GO:0009119, GO:0010498, GO:0031396, GO:0051603, GO:0010941, GO:0005739, GO:0009116, GO:0009117, GO:0009892, GO:0072521, GO:0032559, GO:0044428, GO:0016887, GO:0032555, GO:0009987, GO:0009199, GO:0032550, GO:0001882, GO:0032553, GO:0048731, GO:0004175, GO:0000413, GO:0007275, GO:0019693, GO:0022405, GO:…
LOC101300073	mitochondrial-processing peptidase subunit alpha;	202.957	380.635	0.907229	0.000219562	GO:0005875, GO:0008237, GO:0005740, GO:0044238, GO:0008104, GO:0032403, GO:0016020, GO:0051604, GO:0005750, GO:0044455, GO:0032559, GO:0005758, GO:0005759, GO:0009987, GO:0032550, GO:0001882, GO:0001883, GO:0004175, GO:0006796, GO:0016043, GO:0007017, GO:1901363, GO:0055114, GO:0034220, GO:0005575, GO:0022890, GO:0022891, GO:0022892, GO:0015992, GO:0044464, GO:0009651, GO:0032991, GO:0006605, GO:…
LOC101301331	tubulin alpha-3 chain;	860.502	379.923	-1.17947	5.05e-07	GO:0055044, GO:0044237, GO:0046130, GO:0009119, GO:0046039, GO:0051603, GO:0019001, GO:0009116, GO:0009117, GO:0005996, GO:0006508, GO:0005200, GO:0006970, GO:0000902, GO:0032555, GO:0009987, GO:0009199, GO:0032550, GO:0001882, GO:0032553, GO:0005618, GO:0019693, GO:0009146, GO:0007017, GO:0006195, GO:1901363, GO:0005874, GO:1901361, GO:1901360, GO:0005975, GO:0009207, GO:0009205, GO:0009203, GO:…
LOC101293614	60S ribosomal protein L34-like;	329.266	379.343	0.204236	0.438333	-
LOC101299698	40S ribosomal protein S24-1;	194.042	379.046	0.966002	9.18e-05	GO:0005840, GO:0006364, GO:0090304, GO:0032259, GO:0009987, GO:0005618, GO:0009451, GO:1901363, GO:1901265, GO:1901360, GO:0044237, GO:0044238, GO:0016020, GO:0032991, GO:0044464, GO:0036094, GO:0031974, GO:0022627, GO:0022626, GO:0031981, GO:0005773, GO:0030490, GO:0005774, GO:0043414, GO:0009507, GO:0005575, GO:0043231, GO:0043233, GO:0043232, GO:0042254, GO:0001510, GO:0030529, GO:0009536, GO:…
LOC101305329	ABC transporter C family member 14; ABC transporter C family member 14;	18.46	378.723	4.35872	1.67e-27	GO:0040011, GO:0040012, GO:0040017, GO:0006810, GO:0015893, GO:0072337, GO:0072330, GO:0008324, GO:0009199, GO:0006195, GO:0006811, GO:0016192, GO:0048046, GO:0036094, GO:0015075, GO:0046394, GO:0030554, GO:0044711, GO:0004888, GO:0043436, GO:0050896, GO:0006952, GO:0006950, GO:0046624, GO:0006955, GO:0016820, GO:0004872, GO:0004871, GO:0010583, GO:0006835, GO:2000147, GO:1901576, GO:1901575, GO:…
LOC101292274	transcription factor MYB44-like;	325.213	377.489	0.215068	0.592429	-
LOC101314455	26S proteasome non-ATPase regulatory subunit 1 homolog A-like;	293.272	377.183	0.363028	0.140175	GO:0042633, GO:0044242, GO:0042638, GO:0044237, GO:0009062, GO:0090304, GO:0035966, GO:0009894, GO:0010498, GO:0031396, GO:0051603, GO:0043248, GO:0010941, GO:0016032, GO:0005996, GO:0044282, GO:0072331, GO:0044699, GO:0044710, GO:0051320, GO:0009987, GO:0031400, GO:0048731, GO:0004175, GO:0007275, GO:0009314, GO:0022405, GO:0022404, GO:0022403, GO:0022402, GO:0043933, GO:0046364, GO:1901360, GO:…
LOC101304857	60S ribosomal protein L14-2;	232.202	376.28	0.696436	0.00400088	GO:0005840, GO:0055044, GO:0006364, GO:0090304, GO:0008104, GO:0032259, GO:0033036, GO:0016032, GO:0019080, GO:0019083, GO:0032984, GO:0044699, GO:0009987, GO:0005515, GO:0009451, GO:0070972, GO:0018130, GO:1901363, GO:1901362, GO:1901361, GO:1901360, GO:0043414, GO:0044237, GO:0044238, GO:0016020, GO:0072599, GO:0032991, GO:0006605, GO:0072594, GO:0034621, GO:0034623, GO:0022414, GO:0022415, GO:…
LOC101303111	probable aldo-keto reductase 2;	363.122	375.813	0.0495342	0.873839	GO:0009941, GO:0044710, GO:0009734, GO:0016616, GO:0044422, GO:0004033, GO:0031975, GO:0023052, GO:0009725, GO:0071310, GO:0010035, GO:0044434, GO:0044435, GO:0042221, GO:0009526, GO:0006807, GO:0050789, GO:0009536, GO:0009507, GO:0005737, GO:0050896, GO:0009820, GO:0044699, GO:0005622, GO:0009987, GO:0016491, GO:0065007, GO:0046686, GO:0044446, GO:0005575, GO:0043231, GO:1901564, GO:0044700, GO:…
LOC105349241	S-adenosylmethionine decarboxylase proenzyme;	441.421	375.681	-0.232642	0.510153	GO:0009119, GO:0042221, GO:0009116, GO:0009987, GO:0018130, GO:0046128, GO:0046129, GO:1901362, GO:1901360, GO:0042401, GO:0019748, GO:0006597, GO:0006596, GO:0006595, GO:0044237, GO:0044238, GO:0009163, GO:0016831, GO:0016830, GO:0046499, GO:0051186, GO:0090407, GO:0019637, GO:0019438, GO:0046173, GO:0050896, GO:0044281, GO:0044283, GO:0019751, GO:0072521, GO:0072522, GO:0005575, GO:0016829, GO:…
LOC101292935	cathepsin B-like;	224.135	375.398	0.744015	0.00214864	GO:0048869, GO:0016054, GO:0044422, GO:0036019, GO:0009062, GO:0070670, GO:0031988, GO:0032403, GO:0042221, GO:0010941, GO:0010162, GO:0019752, GO:0044428, GO:0044699, GO:0009987, GO:0009986, GO:0044459, GO:0032989, GO:0005515, GO:0048731, GO:0004175, GO:0007275, GO:0007276, GO:0005615, GO:0044242, GO:0009791, GO:0055114, GO:0019395, GO:0031904, GO:0045121, GO:0044237, GO:0044238, GO:0016023, GO:…
LOC101301680	14-3-3-like protein;	403.814	372.377	-0.116895	0.69725	GO:0040011, GO:0071407, GO:0005618, GO:0044707, GO:0007275, GO:0042435, GO:0005871, GO:0005875, GO:0005975, GO:0005976, GO:0005977, GO:0031399, GO:0031397, GO:0031396, GO:0052689, GO:0043231, GO:0048046, GO:0034621, GO:0034622, GO:0036094, GO:1901566, GO:0019904, GO:0004497, GO:0021537, GO:0030554, GO:0009725, GO:0043436, GO:0015980, GO:0050896, GO:0006952, GO:0006950, GO:0003688, GO:0051438, GO:…
LOC101294882	heat shock factor protein HSF24;	92.6135	372.298	2.00708	6.12e-14	GO:0045892, GO:0051172, GO:0000302, GO:0090304, GO:0035966, GO:0035967, GO:0051301, GO:0042221, GO:0044699, GO:0009987, GO:0048731, GO:0046686, GO:0010556, GO:0007275, GO:0044702, GO:0007165, GO:0009908, GO:0018130, GO:0009791, GO:1901363, GO:1901362, GO:0009415, GO:1901360, GO:0019748, GO:0035556, GO:0044237, GO:0044238, GO:0061458, GO:0006457, GO:0009651, GO:0009719, GO:0009653, GO:0044464, GO:…
LOC101313315	bax inhibitor 1-like;	146.471	372.271	1.34573	8.14e-08	GO:0044422, GO:0007435, GO:0071396, GO:0050832, GO:0035966, GO:0035967, GO:0042221, GO:0010941, GO:0031347, GO:0050776, GO:0006810, GO:0019752, GO:0009755, GO:0044428, GO:0044699, GO:0071407, GO:0035272, GO:0044459, GO:0048232, GO:0005515, GO:0048731, GO:0048732, GO:0007275, GO:0007276, GO:0007165, GO:0009791, GO:0009415, GO:0009414, GO:0051234, GO:0060702, GO:0060700, GO:0060701, GO:0000038, GO:…
LOC101305245	pyrophosphate--fructose 6-phosphate 1-phosphotransferase subunit beta-like;	264.524	371.737	0.490887	0.0433409	GO:0042221, GO:0003872, GO:0005996, GO:0032559, GO:0044699, GO:0019320, GO:0032555, GO:0009987, GO:0032550, GO:0001882, GO:0001883, GO:0048731, GO:0046686, GO:0007275, GO:0009790, GO:0009791, GO:0009793, GO:1901363, GO:0005975, GO:0044237, GO:0044238, GO:0005575, GO:0016020, GO:0019318, GO:0044464, GO:0010154, GO:0032991, GO:0022414, GO:0036094, GO:0047334, GO:0030554, GO:0019637, GO:0050896, GO:…
LOC101309931	cytochrome c;	87.0087	371.499	2.0941	4.91e-14	GO:0044237, GO:0090305, GO:0090304, GO:0045155, GO:0043280, GO:0043281, GO:0010941, GO:0016020, GO:0005996, GO:0005758, GO:0009987, GO:0005515, GO:1901363, GO:1901361, GO:1901360, GO:0005975, GO:0020037, GO:0005575, GO:0044238, GO:0010952, GO:0019318, GO:0044464, GO:0032991, GO:0042743, GO:0006921, GO:0000737, GO:0097202, GO:0022411, GO:0046914, GO:0009057, GO:0031970, GO:0031975, GO:0031974, GO:…
LOC101312744	40S ribosomal protein S28;	375.142	370.388	-0.0184159	0.953107	-
LOC101293064	sulfite reductase [ferredoxin], chloroplastic;	148.488	369.853	1.3165	1.27e-07	GO:0006091, GO:0045892, GO:0008652, GO:0042435, GO:0044237, GO:0042430, GO:0051234, GO:0090304, GO:1901566, GO:0042221, GO:0019757, GO:0009069, GO:0019752, GO:0005996, GO:0072330, GO:0048037, GO:0019320, GO:1901137, GO:0009987, GO:0006323, GO:0032774, GO:0005515, GO:0046686, GO:0010556, GO:0009295, GO:0016143, GO:0006275, GO:0010558, GO:0018130, GO:0046365, GO:0050662, GO:0050661, GO:1901363, GO:…
LOC101307485	carbonic anhydrase 2 isoform X2; carbonic anhydrase 2 isoform X1;	359.644	369.18	0.037716	0.907465	GO:0034357, GO:0015706, GO:0044711, GO:0002682, GO:0016052, GO:0050832, GO:0008104, GO:0004089, GO:0042221, GO:0010941, GO:0051606, GO:0019752, GO:0005996, GO:0072330, GO:0044699, GO:0019320, GO:0009987, GO:0019318, GO:0009535, GO:0007165, GO:0065007, GO:0046365, GO:1901362, GO:1901360, GO:0042742, GO:0005975, GO:0051596, GO:0009058, GO:0044237, GO:0044238, GO:0006089, GO:0016020, GO:0005576, GO:…
LOC101302299	glu S.griseus protease inhibitor-like;	0.480865	368.564	9.56139	1.04e-52	-
LOC101300936	ATPase 10, plasma membrane-type;	260.456	367.55	0.496951	0.0672247	GO:0006486, GO:0006200, GO:0055044, GO:0044711, GO:0009201, GO:0051276, GO:0046130, GO:0090305, GO:0022890, GO:0009119, GO:0007129, GO:0019758, GO:0071554, GO:0046034, GO:0042138, GO:0019757, GO:0009116, GO:0009117, GO:0007049, GO:0008553, GO:0051327, GO:0016138, GO:0032559, GO:0016887, GO:0032555, GO:0009987, GO:0009199, GO:0032550, GO:0016820, GO:0001882, GO:0001883, GO:0010089, GO:0016143, GO:…
LOC101298322	catalase isozyme 1;	448.558	367.486	-0.287602	0.265803	GO:0005840, GO:0000302, GO:0042221, GO:0016036, GO:0009987, GO:0046686, GO:1901363, GO:0009416, GO:0055114, GO:0020037, GO:0044237, GO:0016020, GO:0045454, GO:0032991, GO:0009719, GO:0010319, GO:0044464, GO:0009991, GO:0072593, GO:0048046, GO:0071496, GO:0046914, GO:0009970, GO:0009409, GO:0031975, GO:0009725, GO:0034599, GO:0004096, GO:0009526, GO:0050897, GO:0050896, GO:0022626, GO:0009648, GO:…
LOC101290731	uncharacterized protein LOC101290731;	204.98	367.256	0.841331	0.0036525	-
LOC101312202	cysteine proteinase COT44;	504.758	367.018	-0.459714	0.0688133	GO:0008652, GO:0051273, GO:0044711, GO:0000302, GO:0044238, GO:0015996, GO:0042221, GO:0009069, GO:0019752, GO:0009664, GO:0044699, GO:0019320, GO:0009987, GO:0005515, GO:0048731, GO:0046686, GO:0007275, GO:0010383, GO:0055044, GO:0009908, GO:0009791, GO:1901361, GO:1901360, GO:0005975, GO:0005976, GO:0044036, GO:0009058, GO:0044237, GO:0071555, GO:0071554, GO:0015994, GO:0019318, GO:0009651, GO:…
LOC101291175	laccase-15-like isoform X1; laccase-15-like isoform X2;	1.04927	365.323	8.44082	5.91e-56	GO:0044710, GO:0009791, GO:0044702, GO:0007275, GO:0009056, GO:0042221, GO:0000003, GO:0006950, GO:0043167, GO:0071554, GO:0043169, GO:0019439, GO:0048608, GO:0009628, GO:0044248, GO:0050896, GO:0005488, GO:0009415, GO:0071669, GO:0044699, GO:0044707, GO:0009987, GO:1901360, GO:0044085, GO:0016491, GO:0046271, GO:0048731, GO:0052716, GO:0009808, GO:0005575, GO:0005576, GO:0042546, GO:0046688, GO:…
LOC101310732	GTP-binding nuclear protein Ran-3-like;	201.445	364.601	0.855918	0.000229145	GO:0005875, GO:0006950, GO:0045893, GO:0007015, GO:0043234, GO:0051168, GO:0051169, GO:0006364, GO:0046130, GO:0044744, GO:0008104, GO:0009119, GO:0046039, GO:0019001, GO:0042254, GO:0009116, GO:0009117, GO:0016032, GO:0007049, GO:0031291, GO:0000785, GO:0044428, GO:0044699, GO:0032555, GO:0009987, GO:0009199, GO:0032550, GO:0034613, GO:0001882, GO:0001883, GO:0005886, GO:0005618, GO:0010556, GO:…
LOC101292047	dolichyl-diphosphooligosaccharide--protein glycosyltransferase subunit STT3A;	197.071	363.886	0.884774	0.00010943	GO:0006486, GO:0002119, GO:0043686, GO:0044422, GO:0040011, GO:0008150, GO:0040014, GO:0040015, GO:0051603, GO:0045454, GO:0044699, GO:0009987, GO:0070085, GO:0005515, GO:0007275, GO:0009790, GO:0009791, GO:0009792, GO:0043687, GO:0055114, GO:0005975, GO:0043632, GO:0005575, GO:0044238, GO:0016020, GO:0016021, GO:0004576, GO:0009651, GO:0044464, GO:0016192, GO:0004579, GO:0035966, GO:0006511, GO:…
LOC101313020	ATP synthase subunit gamma, mitochondrial;	187.216	362.193	0.952062	8.75e-05	GO:0006200, GO:0044237, GO:0046130, GO:0022890, GO:0035966, GO:0009119, GO:0045259, GO:0051603, GO:0046034, GO:0043248, GO:0005575, GO:0009116, GO:0009117, GO:0019752, GO:0044455, GO:0005753, GO:0005754, GO:0032559, GO:0016887, GO:0032555, GO:0009987, GO:0009199, GO:0032550, GO:0016820, GO:0001882, GO:0032553, GO:0005618, GO:0019693, GO:0018130, GO:0046961, GO:0046128, GO:0046129, GO:1901363, GO:…
LOC101294404	probable flavin-containing monooxygenase 1;	0.487764	361.995	9.54294	4.11e-31	GO:0031224, GO:0002682, GO:0050832, GO:0008150, GO:0016020, GO:0048037, GO:0044699, GO:0009987, GO:0007165, GO:0050662, GO:0050660, GO:0050661, GO:1901363, GO:0055114, GO:0050778, GO:0050776, GO:0044464, GO:0036094, GO:0004497, GO:0005783, GO:0004499, GO:0005789, GO:0050896, GO:0031300, GO:0016265, GO:0006952, GO:0006950, GO:0006955, GO:0002218, GO:0005575, GO:0043231, GO:0048584, GO:0048583, GO:…
LOC101307730	60S acidic ribosomal protein P0;	276.358	361.759	0.388494	0.11514	GO:0002119, GO:0005840, GO:0055044, GO:0090304, GO:0008104, GO:0033554, GO:0042221, GO:0032259, GO:0033036, GO:0016032, GO:0009664, GO:0019080, GO:0019083, GO:0032984, GO:0044699, GO:0009987, GO:0005515, GO:0046686, GO:0007275, GO:0009451, GO:0070972, GO:0018130, GO:0009790, GO:0009791, GO:0009792, GO:1901363, GO:1901362, GO:1901361, GO:1901360, GO:0003906, GO:0043414, GO:0044237, GO:0044238, GO:…
LOC101310043	peroxidase 44;	24.9681	361.444	3.85589	1.6e-08	GO:0015698, GO:0048764, GO:0042546, GO:0055044, GO:0044711, GO:0000302, GO:0050832, GO:0008104, GO:0042594, GO:0016051, GO:0071554, GO:0042221, GO:0000271, GO:0010941, GO:0031347, GO:0030154, GO:0033036, GO:0070482, GO:0009826, GO:0010410, GO:0010413, GO:0044699, GO:0071407, GO:0009987, GO:0016131, GO:0032989, GO:0048731, GO:0005618, GO:0007275, GO:0010383, GO:0010382, GO:0007165, GO:0009908, GO:…
LOC101309699	60S ribosomal protein L10a-1;	227.169	361.36	0.669649	0.00445065	GO:0002119, GO:0005840, GO:0055044, GO:0006364, GO:0040010, GO:0090304, GO:0008104, GO:0000022, GO:0043412, GO:0032259, GO:0030054, GO:0033036, GO:0016032, GO:0019080, GO:0019083, GO:0032984, GO:0044699, GO:0009987, GO:0000279, GO:0048731, GO:0007275, GO:0009451, GO:0070972, GO:0005615, GO:0022402, GO:0018130, GO:0009790, GO:0009791, GO:0009792, GO:0006396, GO:1901363, GO:1901362, GO:1901361, GO:…
LOC101305215	ethylene receptor 2;	140.133	359.9	1.36082	1.33e-05	GO:0023057, GO:0023014, GO:0071396, GO:0071555, GO:0035966, GO:0035967, GO:0052542, GO:0042221, GO:0051606, GO:0010035, GO:0032559, GO:0044699, GO:0032555, GO:0009987, GO:0032550, GO:0001882, GO:0032553, GO:0070727, GO:0010556, GO:0006468, GO:0007165, GO:0018130, GO:0009966, GO:1901363, GO:1901362, GO:0019219, GO:0071322, GO:0009968, GO:0042445, GO:0009058, GO:0010817, GO:0044237, GO:0044238, GO:…
LOC101299864	nitronate monooxygenase-like;	103.121	359.711	1.80246	1.03e-12	GO:0006207, GO:0006206, GO:0044711, GO:0044710, GO:0051707, GO:0008610, GO:0046112, GO:0046394, GO:0044283, GO:0044271, GO:0004312, GO:0004497, GO:0009607, GO:0009112, GO:0043436, GO:0006807, GO:0004318, GO:0009608, GO:0032787, GO:0051213, GO:0044249, GO:0016740, GO:0019856, GO:0016746, GO:0046483, GO:0055086, GO:0009620, GO:0006633, GO:0009987, GO:1901360, GO:0016053, GO:0016491, GO:0006139, GO:…
LOC101313656	40S ribosomal protein S29;	226.932	359.34	0.663101	0.00663939	GO:0044710, GO:0005840, GO:0006412, GO:0044237, GO:0097159, GO:0043167, GO:0043169, GO:0044391, GO:0044249, GO:0005737, GO:0022627, GO:0022626, GO:0044267, GO:0009987, GO:0003723, GO:0044260, GO:0010467, GO:0005575, GO:0043232, GO:1901576, GO:0032991, GO:1901363, GO:0044445, GO:0044424, GO:0009058, GO:0030529, GO:0044422, GO:0044238, GO:0005488, GO:0008150, GO:0043170, GO:0008152, GO:0071704, GO:…
LOC101302871	inhibitor of trypsin and hageman factor-like;	1.4237	358.728	7.97831	3.5e-66	-
LOC101301343	60S ribosomal protein L32-1;	259.865	358.639	0.464748	0.0584401	GO:0005840, GO:0090304, GO:0008104, GO:0033036, GO:0016032, GO:0019080, GO:0019083, GO:0032984, GO:0044699, GO:0009987, GO:0070972, GO:0018130, GO:1901362, GO:1901361, GO:1901360, GO:0006414, GO:0044237, GO:0044238, GO:0044464, GO:0032991, GO:0006605, GO:0072594, GO:0034621, GO:0034623, GO:0022414, GO:0022415, GO:0043232, GO:0022411, GO:0009057, GO:0031974, GO:0019438, GO:0019439, GO:0043624, GO:…
LOC101304151	allene oxide synthase-like;	9.2049	358.591	5.28299	6.56e-51	GO:0006950, GO:0019222, GO:0008652, GO:0042435, GO:0042436, GO:0042430, GO:0002682, GO:0008654, GO:0009063, GO:0008104, GO:0019758, GO:0016144, GO:0042221, GO:0010941, GO:0009069, GO:0009117, GO:0019752, GO:0006544, GO:0031408, GO:0072330, GO:0044699, GO:0071407, GO:1901137, GO:0009987, GO:0016137, GO:0031407, GO:0006568, GO:0006569, GO:0007165, GO:0018130, GO:1901363, GO:0009416, GO:1901361, GO:…
LOC101308209	callose synthase 2-like isoform X1; callose synthase 2-like isoform X2; callose synthase 2-like isoform X2;	310.945	358.496	0.205304	0.440177	GO:0015698, GO:0051273, GO:0000148, GO:0002684, GO:0002682, GO:0051274, GO:0071555, GO:0008104, GO:0043227, GO:0055044, GO:0071554, GO:0042221, GO:0010941, GO:0030054, GO:0010769, GO:0009826, GO:0009827, GO:0006811, GO:0048827, GO:0044699, GO:0071407, GO:0061025, GO:0009987, GO:0044459, GO:0032989, GO:0000279, GO:0034637, GO:0007275, GO:0007276, GO:0001558, GO:0007165, GO:0007568, GO:0065007, GO:…
LOC101304385	ATPase 11, plasma membrane-type;	459.908	358.462	-0.359526	0.154258	GO:0006486, GO:0006200, GO:0055044, GO:0044711, GO:0009201, GO:0051276, GO:0046130, GO:0090305, GO:0022890, GO:0009119, GO:0007129, GO:0019758, GO:0071554, GO:0046034, GO:0042138, GO:0019757, GO:0009116, GO:0009117, GO:0007049, GO:0008553, GO:0051327, GO:0016138, GO:0032559, GO:0016887, GO:0032555, GO:0009987, GO:0009199, GO:0032550, GO:0016820, GO:0001882, GO:0001883, GO:0010089, GO:0016143, GO:…
LOC101292175	probable protein phosphatase 2C 46;	137.91	357.919	1.37596	8.56e-08	GO:0002682, GO:0035966, GO:0035967, GO:0042221, GO:0010941, GO:0016020, GO:0033261, GO:0044699, GO:0061024, GO:0061025, GO:0009987, GO:0008150, GO:0005515, GO:0007165, GO:0007166, GO:0055114, GO:0044237, GO:0044238, GO:0050776, GO:0016021, GO:0009719, GO:0007346, GO:0044464, GO:0006605, GO:0008104, GO:0008137, GO:0034620, GO:0010564, GO:0034976, GO:0010243, GO:0051641, GO:0030968, GO:0045333, GO:…
LOC101298147	cytochrome c1-2, heme protein, mitochondrial;	173.541	357.439	1.04241	3e-05	GO:0044422, GO:0044238, GO:0035966, GO:0045155, GO:0045153, GO:0022891, GO:0042221, GO:0030054, GO:0016020, GO:0005750, GO:0044455, GO:0010035, GO:0005758, GO:0044351, GO:0005515, GO:0046686, GO:0009651, GO:1901363, GO:0055114, GO:0005975, GO:0020037, GO:0034220, GO:0043632, GO:0071704, GO:0044237, GO:0022890, GO:0005575, GO:0022892, GO:0016021, GO:0015992, GO:0032991, GO:0009853, GO:0009719, GO:…
LOC101291297	ethylene response sensor 1;	149.509	356.442	1.25351	0.000188831	GO:0023057, GO:0023014, GO:0071555, GO:0033554, GO:0052542, GO:0042221, GO:0051606, GO:0032559, GO:0044699, GO:0032555, GO:0009987, GO:0032550, GO:0001882, GO:0032553, GO:0010556, GO:0006468, GO:0007165, GO:0009966, GO:1901363, GO:0019219, GO:0009968, GO:0042445, GO:0009058, GO:0010817, GO:0044237, GO:0044238, GO:0071554, GO:0016020, GO:0016021, GO:0009651, GO:0009719, GO:0065007, GO:0010648, GO:…
LOC101309066	proliferation-associated protein 2G4;	195.1	356.186	0.868402	0.000380178	GO:0045892, GO:0044422, GO:0006364, GO:0090304, GO:0008104, GO:1901566, GO:0043412, GO:0032259, GO:0009117, GO:0045786, GO:0006355, GO:0044428, GO:0044699, GO:0009987, GO:0005515, GO:0004177, GO:0010556, GO:0006796, GO:0007275, GO:0009451, GO:0019693, GO:0044743, GO:0010558, GO:0022402, GO:0018130, GO:0005737, GO:0051169, GO:1901363, GO:1901362, GO:1901360, GO:0000338, GO:0044237, GO:0044238, GO:…
LOC101295332	FAM10 family protein At4g22670 isoform X1; FAM10 family protein At4g22670 isoform X2; FAM10 family protein At4g22670 isoform X3; FAM10 family protein At4g22670 isoform X4;	281.382	356.169	0.34004	0.184415	-
LOC105349267	60S ribosomal protein L35a-1-like;	214.927	352.112	0.712196	0.00317071	GO:0044710, GO:0005840, GO:0006412, GO:0044237, GO:0031974, GO:0097159, GO:0000049, GO:0043167, GO:0043169, GO:0044391, GO:0044249, GO:0005737, GO:0005730, GO:0005488, GO:0022626, GO:0022625, GO:0031981, GO:0044267, GO:0009987, GO:0044707, GO:0003723, GO:0044260, GO:0010467, GO:0007275, GO:0005575, GO:0005634, GO:0043231, GO:0043233, GO:0043232, GO:0070013, GO:1901576, GO:0032991, GO:1901363, GO:…
LOC101302717	bifunctional epoxide hydrolase 2-like;	64.9114	351.955	2.43901	4.85e-07	GO:0042579, GO:0044710, GO:0010033, GO:0009725, GO:0010035, GO:0042221, GO:0043412, GO:0006796, GO:0009628, GO:0005737, GO:0016740, GO:0016746, GO:0044267, GO:0009987, GO:0006950, GO:0005777, GO:0044260, GO:0004715, GO:0006468, GO:0004713, GO:0006793, GO:0016310, GO:0005575, GO:0043231, GO:0006464, GO:0016787, GO:0009415, GO:0009414, GO:0016801, GO:0016803, GO:0005829, GO:0003824, GO:0044424, GO:…
LOC101294797	wound-induced protein 1;	123.893	351.696	1.50511	1.12e-08	-
LOC101314310	elongation factor 1-delta 1-like isoform X2; elongation factor 1-delta 1-like isoform X1;	209.247	351.545	0.748494	0.001459	GO:0043234, GO:0071555, GO:0008150, GO:0043227, GO:0071554, GO:0042221, GO:0003746, GO:0009664, GO:0044351, GO:0005515, GO:0046686, GO:0010556, GO:0055044, GO:0005615, GO:1901363, GO:1901360, GO:0070726, GO:0019748, GO:0044237, GO:0044238, GO:0016023, GO:0016020, GO:0044464, GO:0032991, GO:0031410, GO:0016192, GO:0048046, GO:0034621, GO:0034622, GO:0060255, GO:0030139, GO:0009404, GO:0009407, GO:…
LOC101307943	cysteine-rich and transmembrane domain-containing protein A;	147.042	351.063	1.25551	3.48e-06	-
LOC101308604	methylenetetrahydrofolate reductase 2-like;	343.194	351.056	0.0326912	0.915844	GO:0044711, GO:0044710, GO:1901360, GO:0008610, GO:0042558, GO:0008652, GO:0046394, GO:0051186, GO:0006897, GO:0051234, GO:0044271, GO:0043227, GO:0016053, GO:0009066, GO:0009067, GO:1901607, GO:0043436, GO:0006807, GO:0005739, GO:0009086, GO:0032787, GO:0019752, GO:0044249, GO:0005737, GO:0006520, GO:0006730, GO:0044281, GO:0044283, GO:0006732, GO:0006633, GO:0009987, GO:0006631, GO:0016646, GO:…
LOC101304731	uncharacterized protein Os08g0359500 isoform X3; uncharacterized protein Os08g0359500 isoform X5; uncharacterized protein OsI_027940 isoform X1; uncharacterized protein OsI_027940 isoform X2; uncharacterized protein Os08g0359500 isoform X4; uncharacterized protein Os08g0359500 isoform X6;	300.025	349.235	0.219141	0.418137	-
LOC101295668	succinyl-CoA ligase [ADP-forming] subunit beta, mitochondrial;	190.911	348.7	0.869097	0.000272592	GO:0005875, GO:0030163, GO:0044422, GO:0044711, GO:0010824, GO:0009060, GO:0051603, GO:0042221, GO:0000226, GO:0019752, GO:0004775, GO:0004774, GO:0004776, GO:0019243, GO:0032559, GO:0019320, GO:0032555, GO:0044351, GO:0032550, GO:0001882, GO:0001883, GO:0046686, GO:0000278, GO:0006779, GO:0006778, GO:0022403, GO:0022402, GO:0018130, GO:0009853, GO:1901363, GO:1901362, GO:0055114, GO:0007049, GO:…
LOC101300833	monodehydroascorbate reductase, seedling isozyme;	329.175	347.701	0.0789592	0.786799	GO:0006091, GO:0008652, GO:0000302, GO:0016052, GO:0006094, GO:0042221, GO:0019757, GO:0019752, GO:0005996, GO:0006598, GO:0016138, GO:0048037, GO:0044699, GO:0019320, GO:0032555, GO:0009987, GO:0016137, GO:0032550, GO:0001882, GO:0001883, GO:0046686, GO:0007165, GO:0018130, GO:0046365, GO:0050662, GO:0032787, GO:0050660, GO:1901363, GO:1901362, GO:0009415, GO:0009414, GO:0031907, GO:0042402, GO:…
LOC101315192	26S proteasome regulatory subunit 4 homolog A;	270.094	346.542	0.359566	0.154828	GO:0000022, GO:0051603, GO:0072331, GO:0009199, GO:0044707, GO:0007275, GO:0007276, GO:0009790, GO:0009791, GO:0006195, GO:0005975, GO:0031399, GO:0031398, GO:0031397, GO:0031396, GO:0019319, GO:0019318, GO:0009853, GO:0005886, GO:0031410, GO:0009991, GO:0034621, GO:0034622, GO:0036094, GO:0006511, GO:0046395, GO:0030554, GO:0043436, GO:0022622, GO:0022621, GO:0050896, GO:0022624, GO:0061458, GO:…
LOC101293320	pre-mRNA-processing-splicing factor 8;	396.145	346.235	-0.194239	0.466476	GO:0002119, GO:0032991, GO:0005682, GO:0005681, GO:0090304, GO:0000387, GO:0000389, GO:0044451, GO:0044699, GO:0009987, GO:0005515, GO:0048731, GO:0007275, GO:0009790, GO:0009791, GO:0009792, GO:1901363, GO:1901360, GO:0044237, GO:0044238, GO:0016020, GO:0008380, GO:0006725, GO:0044464, GO:0006928, GO:0040011, GO:0016192, GO:0034621, GO:0034622, GO:0022414, GO:0008233, GO:0031974, GO:0045137, GO:…
LOC101304186	ubiquitin-conjugating enzyme E2 10;	287.98	344.915	0.260269	0.31964	GO:0042023, GO:0006950, GO:0043234, GO:0031398, GO:0051276, GO:0009062, GO:0090304, GO:0035966, GO:0010498, GO:0051603, GO:0072663, GO:0000070, GO:0033036, GO:0019752, GO:0016881, GO:0032559, GO:0009893, GO:0044699, GO:0061024, GO:0032555, GO:0009987, GO:0032550, GO:0001882, GO:0032553, GO:0048731, GO:0070727, GO:0007275, GO:0060255, GO:0001558, GO:0044702, GO:0022403, GO:0022402, GO:0009791, GO:…
LOC101312998	tubulin beta chain;	801.894	344.913	-1.21715	4.92e-06	GO:0051603, GO:0005200, GO:0009199, GO:0016131, GO:0016132, GO:0005618, GO:0007275, GO:0009791, GO:0006195, GO:0005874, GO:0051234, GO:0005975, GO:0005976, GO:0009058, GO:0010817, GO:0019319, GO:0019318, GO:0005886, GO:0032561, GO:0071495, GO:0034621, GO:0034622, GO:0036094, GO:0010498, GO:0046394, GO:0009725, GO:0019001, GO:0010053, GO:0043436, GO:0022622, GO:0050896, GO:0061458, GO:0006950, GO:…
LOC101297627	miraculin-like;	0.344084	344.527	9.96777	1.16e-54	GO:0044710, GO:0030414, GO:0008233, GO:0004866, GO:0019222, GO:0051336, GO:0050789, GO:0008150, GO:0006508, GO:0016787, GO:0052547, GO:0004857, GO:0051346, GO:0003824, GO:0061134, GO:0065009, GO:0044238, GO:0010951, GO:0065007, GO:0043170, GO:0008152, GO:0071704, GO:0019538, GO:0030234, GO:0003674, GO:0050790, GO:0010466, GO:0061135, GO:0044092, GO:0052548, GO:0043086
LOC101292845	S-norcoclaurine synthase-like isoform X2; S-norcoclaurine synthase-like isoform X1;	11.4619	344.375	4.90852	1.01e-55	GO:0006952, GO:0008150, GO:0006950, GO:0050896, GO:0009607
LOC101310956	pathogenesis-related protein PR-4-like;	0.209696	344.218	10.6741	4.94e-81	GO:0051707, GO:0051704, GO:0009725, GO:0050832, GO:0009607, GO:0009723, GO:0042221, GO:0097367, GO:0045087, GO:0008061, GO:0009628, GO:0050896, GO:0005488, GO:0009620, GO:0006952, GO:0006950, GO:0006955, GO:0009627, GO:0002376, GO:0009615, GO:0009617, GO:0030246, GO:0042742, GO:0008150, GO:0080027, GO:0009651, GO:0009719, GO:0003674, GO:0009817, GO:0009814, GO:0010033, GO:0006970
LOC101312962	protein BPS1, chloroplastic-like; protein BPS1, chloroplastic-like;	290.346	343.657	0.243179	0.350311	GO:0044425, GO:0005575, GO:0016020, GO:0016021, GO:0031224
LOC101296033	aspartic proteinase A1-like;	466.425	342.903	-0.44384	0.0671235	GO:0070001, GO:0055044, GO:0008104, GO:0042221, GO:0030054, GO:0072666, GO:0033036, GO:0072665, GO:0005996, GO:0044699, GO:0019320, GO:0009987, GO:0048731, GO:0046686, GO:0004175, GO:0007275, GO:0016236, GO:0005975, GO:0044237, GO:0044238, GO:0019318, GO:0009651, GO:0044464, GO:0006605, GO:0072594, GO:0005764, GO:0009991, GO:0071496, GO:0000045, GO:0033365, GO:0050896, GO:0005773, GO:0006950, GO:…
LOC101290865	probable phosphomevalonate kinase;	68.3382	341.955	2.32313	9.38e-16	GO:0008654, GO:0019742, GO:0010142, GO:0032559, GO:0032555, GO:0009987, GO:0032550, GO:0001882, GO:0001883, GO:1901363, GO:1901362, GO:1901360, GO:0006694, GO:0006722, GO:0006696, GO:0044237, GO:0044238, GO:0019745, GO:0044464, GO:0005524, GO:0016104, GO:0016773, GO:0036094, GO:0006721, GO:0004496, GO:0051186, GO:0090407, GO:0030554, GO:0045337, GO:0016114, GO:0031388, GO:0045338, GO:0016740, GO:…
LOC101302583	LOW QUALITY PROTEIN: phosphoserine aminotransferase 1, chloroplastic;	50.2341	341.686	2.76589	4.58e-15	GO:0008652, GO:0008614, GO:0008615, GO:0042221, GO:0009110, GO:0009069, GO:0019752, GO:0048037, GO:0009987, GO:0046686, GO:0006564, GO:0006563, GO:0018130, GO:1901362, GO:1901360, GO:0044237, GO:0044238, GO:0044464, GO:0034976, GO:0006766, GO:0006767, GO:0008483, GO:0046394, GO:0043436, GO:0016740, GO:0044281, GO:0044283, GO:0006952, GO:0006950, GO:0016053, GO:0006955, GO:0004648, GO:0072525, GO:…
LOC101294213	60S ribosomal protein L35;	255.488	340.4	0.413983	0.0999495	GO:0005840, GO:0055044, GO:0090304, GO:0008104, GO:0043412, GO:0032259, GO:0033036, GO:0016032, GO:0019080, GO:0019083, GO:0032984, GO:0044699, GO:0009987, GO:0007275, GO:0009451, GO:0070972, GO:0018130, GO:0009790, GO:1901363, GO:1901362, GO:1901361, GO:1901360, GO:0043414, GO:0044237, GO:0044238, GO:0016020, GO:0032991, GO:0044464, GO:0006605, GO:0072594, GO:0034621, GO:0034623, GO:0022414, GO:…
LOC101295405	probable LRR receptor-like serine/threonine-protein kinase At1g07650;	54.6305	339.821	2.6371	3.2e-22	GO:0051234, GO:0044710, GO:0055044, GO:0031224, GO:0030554, GO:0023052, GO:0097159, GO:0015833, GO:0043167, GO:0030054, GO:0043412, GO:0043168, GO:0044260, GO:0050789, GO:0006796, GO:0000166, GO:0009506, GO:0071702, GO:0016740, GO:0005488, GO:0032559, GO:0044699, GO:0044267, GO:0032555, GO:0009987, GO:0032550, GO:0001882, GO:1901265, GO:0006468, GO:0005057, GO:0006793, GO:0004871, GO:0016310, GO:…
LOC101298848	eukaryotic translation initiation factor 5B;	241.971	339.2	0.487316	0.0467596	-
LOC101299784	uncharacterized protein LOC101299784;	138.423	338.68	1.29091	0.000179609	GO:0048869, GO:0015075, GO:0051234, GO:0010197, GO:0009561, GO:0042221, GO:0071841, GO:0005385, GO:0006997, GO:0006996, GO:0006829, GO:0000041, GO:0050896, GO:0009743, GO:0044699, GO:0009987, GO:0070838, GO:0007275, GO:0072509, GO:0048284, GO:0009559, GO:0000741, GO:0044707, GO:0032501, GO:0009553, GO:0022857, GO:0051179, GO:0034220, GO:0032502, GO:0030154, GO:0071577, GO:0022890, GO:0022891, GO:…
LOC101308829	60S ribosomal protein L22-2;	218.932	338.565	0.628935	0.00950873	GO:0005840, GO:0055044, GO:0090304, GO:0008104, GO:0071842, GO:0032259, GO:0033036, GO:0016032, GO:0019080, GO:0019083, GO:0032984, GO:0044699, GO:0009987, GO:0044428, GO:0048731, GO:0007275, GO:0009451, GO:0070972, GO:0018130, GO:1901363, GO:1901362, GO:1901361, GO:1901360, GO:0006414, GO:0044237, GO:0044238, GO:0016020, GO:0044464, GO:0032991, GO:0006605, GO:0045321, GO:0030217, GO:0072594, GO:…
LOC101298668	vesicle-associated membrane protein 722;	171.987	338.501	0.976829	5.35e-05	GO:0048563, GO:0008652, GO:0055044, GO:0044711, GO:0044422, GO:0002682, GO:0005774, GO:0008104, GO:0010008, GO:0071554, GO:0042221, GO:0072594, GO:0010941, GO:0072661, GO:0072666, GO:0033036, GO:0019752, GO:0007049, GO:0006598, GO:0030670, GO:0061024, GO:0061025, GO:0009987, GO:0048447, GO:0005515, GO:0048731, GO:0043455, GO:0000278, GO:0007275, GO:0031323, GO:0022403, GO:0022402, GO:0048465, GO:…
LOC101308294	eukaryotic translation initiation factor 3 subunit B-like;	198.456	337.854	0.767574	0.00178401	GO:0044710, GO:0032947, GO:0050794, GO:0010468, GO:0043234, GO:2000112, GO:0097159, GO:0010608, GO:0043227, GO:0070993, GO:0019222, GO:0005515, GO:0071540, GO:0044260, GO:0050789, GO:0003743, GO:0051246, GO:0044249, GO:0005737, GO:0002183, GO:0005488, GO:0060255, GO:0003729, GO:0044267, GO:0009987, GO:0003723, GO:0031323, GO:1901265, GO:0010556, GO:0043229, GO:0000166, GO:0005575, GO:0005634, GO:…
LOC101313723	eukaryotic initiation factor 4A-8;	365.785	337.069	-0.117973	0.671707	GO:0006200, GO:0055044, GO:0046130, GO:0090304, GO:0009119, GO:0016051, GO:0046034, GO:0009116, GO:0009117, GO:0003743, GO:0019048, GO:0005996, GO:0046364, GO:0006446, GO:0032559, GO:0016887, GO:0019320, GO:0032555, GO:0009987, GO:0009199, GO:0032550, GO:0001882, GO:0032553, GO:0048731, GO:0046686, GO:0010556, GO:0007275, GO:0019693, GO:0007165, GO:0065007, GO:0007166, GO:0000339, GO:0005737, GO:…
LOC101311774	bifunctional 3-dehydroquinate dehydratase/shikimate dehydrogenase, chloroplastic-like;	236.998	336.749	0.506851	0.0485023	GO:0008652, GO:0051276, GO:0044711, GO:0090304, GO:0019752, GO:0048037, GO:0044699, GO:0032555, GO:0009987, GO:0032550, GO:0001882, GO:0032553, GO:0048731, GO:0007275, GO:0009790, GO:0009791, GO:0009793, GO:1901363, GO:1901362, GO:1901360, GO:0071704, GO:0044237, GO:0044238, GO:0032549, GO:0003866, GO:0010154, GO:0044464, GO:0004764, GO:0004765, GO:0015711, GO:0016835, GO:0016836, GO:0022414, GO:…
LOC101290788	omega-6 fatty acid desaturase, endoplasmic reticulum isozyme 2-like;	447.737	336.704	-0.411224	0.175273	GO:0042175, GO:0044711, GO:0044710, GO:0005783, GO:0008610, GO:0046394, GO:0044237, GO:0005789, GO:0044432, GO:0043436, GO:0006082, GO:0032787, GO:0019752, GO:0044249, GO:0005737, GO:0044281, GO:0044283, GO:0006633, GO:0009987, GO:0006631, GO:0016053, GO:0045485, GO:0016491, GO:0016628, GO:0050184, GO:0031090, GO:0016705, GO:0016627, GO:0043231, GO:0016720, GO:0072330, GO:1901576, GO:0006636, GO:…
LOC101306469	FK506-binding protein 4-like;	36.9398	335.848	3.18484	2.21e-14	GO:0051234, GO:0005488, GO:0030001, GO:0051179, GO:0003674, GO:0043169, GO:0043167, GO:0006812, GO:0046872, GO:0006811, GO:0006810, GO:0008150
LOC101305363	allene oxide cyclase 3, chloroplastic;	33.4618	335.08	3.32411	5.64e-23	GO:0006950, GO:0002682, GO:0050832, GO:0008104, GO:0042221, GO:0010941, GO:0006810, GO:0019752, GO:0072330, GO:0044699, GO:0071407, GO:0009987, GO:0007165, GO:0009415, GO:0009414, GO:0051234, GO:0035556, GO:0044237, GO:0016020, GO:0009651, GO:0009719, GO:0010319, GO:0044464, GO:0006605, GO:0010363, GO:0009725, GO:0071495, GO:0048523, GO:0071446, GO:0009975, GO:0051649, GO:0071215, GO:0016853, GO:…
LOC101305700	40S ribosomal protein S11;	220.892	335.058	0.601057	0.0177623	GO:0005840, GO:0055044, GO:0051276, GO:0090304, GO:0008104, GO:0032259, GO:0033036, GO:0016032, GO:0019080, GO:0019083, GO:0032984, GO:0044699, GO:0009987, GO:0005618, GO:0009451, GO:0070972, GO:0034968, GO:0009909, GO:0018130, GO:1901363, GO:1901362, GO:1901361, GO:1901360, GO:0006414, GO:0044237, GO:0044238, GO:0016020, GO:0051239, GO:0016570, GO:0032991, GO:0065007, GO:0044464, GO:0006605, GO:…
LOC101303037	cyclin-dependent kinase F-4 isoform X1; cyclin-dependent kinase F-4 isoform X2;	316.209	334.79	0.082348	0.776013	GO:0007049, GO:0032559, GO:0044699, GO:0032555, GO:0009987, GO:0032550, GO:0001882, GO:0001883, GO:0010556, GO:0010557, GO:0007165, GO:1901363, GO:0019861, GO:0044237, GO:0044238, GO:0065007, GO:0044464, GO:0004674, GO:0060255, GO:0004672, GO:0030554, GO:0032270, GO:0016740, GO:0080090, GO:0051301, GO:0042995, GO:0005575, GO:0048522, GO:0032268, GO:0036094, GO:0008150, GO:0008152, GO:0044267, GO:…
LOC101310533	protein YLS9-like;	146.013	334.788	1.19714	2.06e-05	GO:0055044, GO:0002682, GO:0050832, GO:0008104, GO:0042221, GO:0010941, GO:0030054, GO:0051607, GO:0006810, GO:0044699, GO:0061024, GO:0061025, GO:0009987, GO:0048731, GO:0007275, GO:0007165, GO:0007568, GO:0050776, GO:0010150, GO:0009719, GO:0044464, GO:0006605, GO:0043231, GO:0010310, GO:0015711, GO:0071495, GO:0071705, GO:0034976, GO:0048827, GO:0010243, GO:0009725, GO:0006820, GO:0006612, GO:…
LOC101314928	probable LRR receptor-like serine/threonine-protein kinase At1g06840 isoform X1; probable LRR receptor-like serine/threonine-protein kinase At1g06840 isoform X1; probable LRR receptor-like serine/threonine-protein kinase At1g06840 isoform X2;	164.389	334.309	1.02407	2.84e-05	GO:0044710, GO:0031224, GO:0030554, GO:0097159, GO:0009536, GO:0043167, GO:0043412, GO:0043168, GO:0044260, GO:0006796, GO:0000166, GO:0005737, GO:0016740, GO:0005488, GO:0032559, GO:0044267, GO:0032555, GO:0009987, GO:0032550, GO:0001882, GO:1901265, GO:0006468, GO:0009507, GO:0006793, GO:0036094, GO:0016310, GO:0001883, GO:0043231, GO:0005773, GO:0044424, GO:0006464, GO:1901363, GO:0005886, GO:…
LOC101308902	putative clathrin assembly protein At5g35200;	137.744	334.288	1.27906	1.09e-06	GO:0008104, GO:0072666, GO:0006810, GO:0072665, GO:0061024, GO:0061025, GO:0009987, GO:0070085, GO:0005515, GO:0055114, GO:0005975, GO:0030118, GO:0044237, GO:0044238, GO:0016023, GO:0016020, GO:0030117, GO:0032991, GO:0044464, GO:0006605, GO:0072594, GO:0016192, GO:0031410, GO:0034621, GO:0034622, GO:0051641, GO:0043623, GO:0033365, GO:0031982, GO:0031988, GO:0016050, GO:0034613, GO:0016628, GO:…
LOC101299788	lysine histidine transporter 1-like;	128.899	333.571	1.37179	0.000374832	GO:0043455, GO:0044422, GO:0044267, GO:0002682, GO:0008104, GO:0035967, GO:0033554, GO:0031365, GO:0042221, GO:0010941, GO:0022892, GO:0006811, GO:0044699, GO:0061024, GO:0061025, GO:0009987, GO:0044459, GO:0048731, GO:0007275, GO:0006498, GO:0007165, GO:0009963, GO:0009962, GO:0080167, GO:0034220, GO:0009058, GO:0006888, GO:0044237, GO:0044238, GO:0022891, GO:0016020, GO:0016021, GO:0015718, GO:…
LOC101304959	uncharacterized protein LOC101304959;	157.368	333.457	1.08337	9.03e-06	GO:0055044, GO:0035966, GO:0035967, GO:0042221, GO:0009117, GO:0005996, GO:0044699, GO:0019320, GO:0009987, GO:0007165, GO:1901360, GO:0005975, GO:0044237, GO:0044238, GO:0016020, GO:0019318, GO:0009651, GO:0044464, GO:0034620, GO:0034976, GO:0005783, GO:0051186, GO:0030968, GO:0019637, GO:0023052, GO:0050896, GO:0044281, GO:0005773, GO:0006950, GO:0016052, GO:0005774, GO:0072524, GO:0005575, GO:…
LOC101292947	lysine histidine transporter-like 8;	425.59	332.897	-0.354373	0.186458	GO:0043455, GO:0044422, GO:0044267, GO:0002682, GO:0008104, GO:0035967, GO:0033554, GO:0031365, GO:0042221, GO:0010941, GO:0022892, GO:0006811, GO:0044699, GO:0061024, GO:0061025, GO:0009987, GO:0044459, GO:0048731, GO:0007275, GO:0006498, GO:0007165, GO:0010876, GO:0009963, GO:0009962, GO:0080167, GO:0034220, GO:0009058, GO:0006888, GO:0044237, GO:0044238, GO:0022891, GO:0016020, GO:0016021, GO:…
LOC101296211	eukaryotic translation initiation factor 3 subunit A;	264.386	332.406	0.330301	0.174499	GO:0044237, GO:0008150, GO:0070321, GO:0003743, GO:0006446, GO:0009987, GO:0005515, GO:0010556, GO:1901363, GO:0033554, GO:0009059, GO:0005575, GO:0044238, GO:0016020, GO:0032991, GO:0044464, GO:0009991, GO:0071496, GO:0034621, GO:0034622, GO:0060255, GO:0071540, GO:0071541, GO:0002181, GO:0002183, GO:0080090, GO:0006950, GO:0003723, GO:0043234, GO:0032268, GO:0030529, GO:0009267, GO:0016282, GO:…
LOC101302102	protein TIFY 10A;	29.6002	331.494	3.48549	2.78e-34	GO:0043450, GO:0071396, GO:0090304, GO:0008104, GO:0035967, GO:0006955, GO:0042221, GO:0010941, GO:0031347, GO:0006810, GO:0019752, GO:0072330, GO:0044699, GO:0071407, GO:0009987, GO:0005515, GO:0048731, GO:0010556, GO:0007275, GO:0007165, GO:0009908, GO:0018130, GO:0009791, GO:0043449, GO:1901362, GO:0009415, GO:1901360, GO:0051234, GO:0009755, GO:0035556, GO:0044237, GO:0044238, GO:0050776, GO:…
LOC101298313	putative methyltransferase DDB_G0268948;	26.8725	331.042	3.62301	5.79e-31	GO:0071310, GO:0010033, GO:0023052, GO:0009725, GO:0042221, GO:0045335, GO:0010035, GO:0009723, GO:0016023, GO:0008168, GO:0032259, GO:0050789, GO:0097305, GO:0097306, GO:0005737, GO:0016741, GO:0016740, GO:0031982, GO:0044699, GO:0009987, GO:0071396, GO:0031988, GO:0005739, GO:0046686, GO:0005575, GO:0043231, GO:0044700, GO:0032870, GO:0071215, GO:0009755, GO:0003824, GO:0044424, GO:0050896, GO:…
LOC101291390	dolichyl-diphosphooligosaccharide--protein glycosyltransferase subunit 2 isoform X1; dolichyl-diphosphooligosaccharide--protein glycosyltransferase subunit 2 isoform X2; dolichyl-diphosphooligosaccharide--protein glycosyltransferase subunit 2 isoform X1;	163.235	330.585	1.01808	2.66e-05	GO:0043687, GO:0008104, GO:0042221, GO:0005739, GO:0033036, GO:0009987, GO:0070085, GO:0005618, GO:0070972, GO:0007568, GO:0005975, GO:0005575, GO:0044238, GO:0016020, GO:0016021, GO:0044464, GO:0072599, GO:0006605, GO:0072594, GO:0016192, GO:0004579, GO:0000421, GO:0005783, GO:0009409, GO:0005789, GO:0043021, GO:0044237, GO:0042493, GO:0033365, GO:0006612, GO:0050896, GO:0006614, GO:0005773, GO:…
LOC101295269	ATP synthase subunit O, mitochondrial;	199.871	330.56	0.725878	0.00304338	GO:0002119, GO:0006091, GO:0006200, GO:0043234, GO:0044237, GO:0046130, GO:0000302, GO:0005740, GO:0022890, GO:0035966, GO:0009119, GO:0045259, GO:0051603, GO:0032403, GO:0046034, GO:0043248, GO:0009116, GO:0009117, GO:0006508, GO:0005753, GO:0005754, GO:0016887, GO:0009987, GO:0009199, GO:0016820, GO:0005515, GO:0010259, GO:0007275, GO:0019693, GO:0007568, GO:0018130, GO:0046961, GO:0009790, GO:…
LOC101291470	lecithin retinol acyltransferase-like;	0.812011	330.182	8.67541	2.08e-26	GO:0005575, GO:0008150
LOC101312185	protein TIFY 3B;	114.029	329.675	1.53171	4.3e-10	-
LOC101304632	calcium-dependent protein kinase 26; calcium-dependent protein kinase 26;	170.779	329.654	0.948845	0.000714657	GO:0042175, GO:0009787, GO:0043269, GO:0009789, GO:0071555, GO:0042221, GO:0010769, GO:0032412, GO:0009664, GO:1901421, GO:0032559, GO:0044699, GO:0061024, GO:0032555, GO:0009987, GO:0032550, GO:0001882, GO:0032553, GO:0046686, GO:0044432, GO:0006468, GO:0007275, GO:0001558, GO:0007165, GO:0009967, GO:0009966, GO:1901363, GO:0004683, GO:0009653, GO:0051049, GO:0032409, GO:0044237, GO:0044238, GO:…
LOC101303743	protein ETHYLENE INSENSITIVE 3;	284.148	329.174	0.212201	0.440569	GO:0000305, GO:0000302, GO:0000303, GO:0090304, GO:0008150, GO:0042221, GO:0044699, GO:0071407, GO:0009987, GO:0001071, GO:0005515, GO:0048731, GO:0010556, GO:0007275, GO:0007165, GO:0018130, GO:0009790, GO:0009791, GO:0009793, GO:1901363, GO:1901362, GO:1901360, GO:0071322, GO:0009101, GO:0005975, GO:0044237, GO:0044238, GO:0061458, GO:0048825, GO:0009751, GO:0071281, GO:0009719, GO:0010154, GO:…
LOC101296844	peptidyl-prolyl cis-trans isomerase CYP20-1-like;	223.308	329.077	0.559391	0.0183796	GO:0009790, GO:0051234, GO:0044710, GO:0016853, GO:0044422, GO:0009792, GO:0016859, GO:0005788, GO:0044432, GO:0019954, GO:0005783, GO:0043227, GO:0000003, GO:0003006, GO:0009605, GO:0031667, GO:0044260, GO:0042594, GO:0005737, GO:0043412, GO:0005488, GO:0048608, GO:0044699, GO:0044267, GO:0061458, GO:0009987, GO:0006950, GO:0018193, GO:0048731, GO:0044707, GO:0000413, GO:0007275, GO:0005575, GO:…
LOC101312650	oxysterol-binding protein-related protein 3B;	237.212	328.427	0.469372	0.0729913	GO:0009567, GO:0009566, GO:0032934, GO:0097159, GO:0000003, GO:0005783, GO:0005737, GO:0005488, GO:0044699, GO:0008289, GO:0019953, GO:0005575, GO:0043231, GO:0044702, GO:0044424, GO:0043178, GO:0008150, GO:0044444, GO:0044464, GO:0005496, GO:0003674, GO:0043229, GO:0022414, GO:0036094, GO:0043226, GO:0043227, GO:0005622, GO:0005623
LOC105349270	mitogen-activated protein kinase kinase kinase A-like isoform X1; mitogen-activated protein kinase kinase kinase 2-like isoform X2;	63.0677	326.991	2.37437	1.76e-17	GO:0044710, GO:0030554, GO:0097159, GO:0044260, GO:0043167, GO:0043412, GO:0043168, GO:0001883, GO:0006796, GO:0000166, GO:0016740, GO:0005488, GO:0032559, GO:0044267, GO:0032555, GO:0009987, GO:0032550, GO:0001882, GO:1901265, GO:0006468, GO:0006793, GO:0016310, GO:0006464, GO:1901363, GO:0003824, GO:0017076, GO:0044237, GO:0044238, GO:0032553, GO:0008150, GO:0043170, GO:0008152, GO:0071704, GO:…
LOC101309885	tubulin alpha chain;	1775.52	325.581	-2.44714	9.76e-24	GO:0055044, GO:0044237, GO:0046130, GO:0009119, GO:0046039, GO:0051603, GO:0019001, GO:0009116, GO:0009117, GO:0005996, GO:0006508, GO:0005200, GO:0006970, GO:0000902, GO:0032555, GO:0009987, GO:0009199, GO:0032550, GO:0001882, GO:0032553, GO:0005618, GO:0019693, GO:0009146, GO:0007017, GO:0006195, GO:1901363, GO:0005874, GO:1901361, GO:1901360, GO:0005975, GO:0009207, GO:0009205, GO:0009203, GO:…
LOC101306167	reticulon-like protein B5;	263.776	325.491	0.303281	0.223536	GO:0043455, GO:0055044, GO:0044422, GO:0002682, GO:0008104, GO:0010941, GO:0005739, GO:0033036, GO:0005996, GO:0019320, GO:0009987, GO:0009963, GO:0009962, GO:0080167, GO:0005975, GO:0044238, GO:0016020, GO:0016021, GO:0019318, GO:0044464, GO:0006605, GO:0010363, GO:0005783, GO:0009408, GO:0005789, GO:0031347, GO:0006612, GO:0050896, GO:0031300, GO:0031301, GO:0005773, GO:0006950, GO:0016052, GO:…
LOC101314116	leucine aminopeptidase 1-like;	240.32	324.325	0.432481	0.0696395	GO:0044422, GO:0008104, GO:0042221, GO:0072666, GO:0033036, GO:0072665, GO:0005996, GO:0044699, GO:0019320, GO:0009987, GO:0004177, GO:0046686, GO:0007275, GO:0007568, GO:0010150, GO:0005975, GO:0009058, GO:0044237, GO:0044238, GO:0019319, GO:0019318, GO:0009651, GO:0044464, GO:0006605, GO:0072594, GO:0048827, GO:0046914, GO:0043167, GO:0048366, GO:0033365, GO:0022621, GO:0050896, GO:0005773, GO:…
LOC101300570	40S ribosomal protein S15a-1-like; 40S ribosomal protein S15a-1-like;	224.486	323.642	0.527762	0.0293303	GO:0005840, GO:0055044, GO:0090304, GO:0000022, GO:0032259, GO:0030054, GO:0000226, GO:0009664, GO:0007049, GO:0009987, GO:0005618, GO:0043170, GO:0022403, GO:0022402, GO:1901360, GO:0044237, GO:0044238, GO:0071554, GO:0016020, GO:0044464, GO:0032991, GO:0002181, GO:0022627, GO:0022626, GO:0005773, GO:0005774, GO:0005575, GO:0043231, GO:0043232, GO:0042545, GO:0005811, GO:0001510, GO:0070882, GO:…
LOC101293278	dihydrolipoyl dehydrogenase, mitochondrial;	164.864	322.64	0.968627	4.22e-05	GO:0006486, GO:0006950, GO:0008652, GO:0043234, GO:0005960, GO:0005967, GO:0051234, GO:0000302, GO:0009063, GO:0009060, GO:0009353, GO:0006955, GO:0042221, GO:0045254, GO:0009069, GO:0019752, GO:0005996, GO:0044455, GO:0048037, GO:0044260, GO:0016642, GO:0032555, GO:0009987, GO:0032550, GO:0070085, GO:0001882, GO:0001883, GO:0046686, GO:0009295, GO:0006564, GO:0006563, GO:0034614, GO:0050662, GO:…
LOC101296522	LOW QUALITY PROTEIN: 4-coumarate--CoA ligase 2-like;	8.97835	322.464	5.16626	9.11e-55	GO:0043455, GO:0042221, GO:0009891, GO:0044699, GO:0032555, GO:0009987, GO:0032550, GO:0001882, GO:0001883, GO:0007275, GO:0018130, GO:0009411, GO:1901363, GO:0009962, GO:1901360, GO:0009555, GO:0019748, GO:0044237, GO:0009718, GO:0009653, GO:0036094, GO:0047077, GO:0004497, GO:0030554, GO:0019438, GO:0009620, GO:0050896, GO:0080090, GO:0006952, GO:0006950, GO:0005575, GO:0048522, GO:0065007, GO:…
LOC101297732	patellin-3-like isoform X1; patellin-3-like isoform X2;	486.646	322.414	-0.593934	0.0461526	-
LOC101291328	clathrin interactor EPSIN 2 isoform X1; clathrin interactor EPSIN 2 isoform X2;	336.046	321.985	-0.0616932	0.839257	-
LOC101299582	60S ribosomal protein L24-2;	240.512	320.443	0.413969	0.106741	GO:0005840, GO:0090304, GO:0008104, GO:0042221, GO:0032259, GO:0033036, GO:0016032, GO:0019080, GO:0019083, GO:0032984, GO:0044699, GO:0009987, GO:0048731, GO:0007275, GO:0009451, GO:0070972, GO:0007165, GO:0009908, GO:0018130, GO:0009790, GO:0009791, GO:1901363, GO:1901362, GO:1901361, GO:1901360, GO:0006414, GO:0044237, GO:0044238, GO:0016020, GO:0044464, GO:0009719, GO:0032991, GO:0006605, GO:…
LOC101291826	MATE efflux family protein 6-like;	47.3577	318.261	2.74863	1.42e-21	GO:0031224, GO:0044711, GO:0044744, GO:0008104, GO:0044710, GO:0042221, GO:0016020, GO:0019752, GO:0015893, GO:0042886, GO:0072330, GO:0044699, GO:0009987, GO:0009705, GO:0006606, GO:0048731, GO:0007275, GO:0018130, GO:0010023, GO:0009791, GO:0051169, GO:1901362, GO:1901360, GO:0034504, GO:0034220, GO:0006857, GO:0019748, GO:0006855, GO:0071704, GO:0044237, GO:0022890, GO:0022891, GO:0022892, GO:…
LOC101314868	calcium-transporting ATPase 1, endoplasmic reticulum-type-like;	193.731	317.598	0.71316	0.00789905	GO:0006811, GO:0016529, GO:0016528, GO:0072507, GO:0072503, GO:0072509, GO:0009790, GO:0002026, GO:0006195, GO:0046129, GO:0009799, GO:0009855, GO:0048729, GO:0036094, GO:0046907, GO:0015075, GO:0046390, GO:0030554, GO:0070588, GO:0009725, GO:0046983, GO:0008637, GO:0050896, GO:0031300, GO:0031301, GO:0006950, GO:0016820, GO:0070296, GO:0070059, GO:1901576, GO:0015932, GO:0071842, GO:0017076, GO:…
LOC101291383	tripeptidyl-peptidase 2;	321.843	317.562	-0.0193404	0.948611	GO:0005794, GO:0044710, GO:0005840, GO:0030529, GO:0004177, GO:0008238, GO:0009606, GO:0044437, GO:0009605, GO:0004252, GO:0009536, GO:0009507, GO:0051604, GO:0009628, GO:0005737, GO:0050896, GO:0022626, GO:0044699, GO:0005773, GO:0005774, GO:0006508, GO:0004175, GO:0005623, GO:0031090, GO:0010467, GO:0005575, GO:0043231, GO:0043232, GO:0016787, GO:0070011, GO:0044707, GO:0016485, GO:0009629, GO:…
LOC101312282	60S ribosomal protein L6-like;	178.193	317.323	0.832493	0.000531324	GO:0005840, GO:0055044, GO:0090304, GO:0000027, GO:0032259, GO:0009987, GO:0043170, GO:1901363, GO:1901360, GO:0022618, GO:0044237, GO:0044238, GO:0016020, GO:0044464, GO:0032991, GO:0034621, GO:0034622, GO:0005783, GO:0031974, GO:0002181, GO:0022626, GO:0022625, GO:0031981, GO:0003723, GO:0009507, GO:0005575, GO:0043231, GO:0043233, GO:0043232, GO:0042254, GO:0042255, GO:0001510, GO:0030529, GO:…
LOC101300094	NAC domain-containing protein 78 isoform X4; NAC domain-containing protein 78 isoform X1; NAC domain-containing protein 78 isoform X2; NAC domain-containing protein 78 isoform X3;	230.809	317.189	0.458635	0.060526	GO:0045893, GO:0043455, GO:0090304, GO:0008150, GO:0042221, GO:0044699, GO:0009987, GO:0048731, GO:0010556, GO:0010557, GO:0007275, GO:0043170, GO:0007568, GO:0018130, GO:1901363, GO:0009962, GO:0009415, GO:1901360, GO:0019748, GO:0044237, GO:0044238, GO:0010150, GO:0044464, GO:0060255, GO:0048827, GO:0048367, GO:0009404, GO:0009407, GO:0045935, GO:0009056, GO:0019438, GO:0022621, GO:0050896, GO:…
LOC101293252	uncharacterized protein LOC101293252;	68.5114	317.017	2.21006	2.77e-11	-
LOC101309262	transmembrane 9 superfamily member 1;	261.709	316.971	0.276381	0.284051	GO:0018377, GO:0044422, GO:0008104, GO:0044710, GO:0031365, GO:0006810, GO:0044699, GO:0061024, GO:0061025, GO:0009987, GO:0044459, GO:0005515, GO:0048731, GO:0005618, GO:0007275, GO:0043170, GO:0007165, GO:0009058, GO:0071704, GO:0044237, GO:0044238, GO:0016020, GO:0016021, GO:0005768, GO:0044464, GO:0005765, GO:0043231, GO:0009991, GO:0031410, GO:0005764, GO:0022414, GO:0000421, GO:0043543, GO:…
LOC101299420	2-oxoglutarate dehydrogenase, mitochondrial-like; 2-oxoglutarate dehydrogenase, mitochondrial-like;	220.299	316.755	0.523878	0.0275931	GO:0044237, GO:0009060, GO:0009353, GO:0042221, GO:0019752, GO:0019243, GO:0048037, GO:0005759, GO:0009987, GO:0046686, GO:0009295, GO:0050662, GO:0016903, GO:1901363, GO:0055114, GO:0042645, GO:0005575, GO:0051596, GO:0032991, GO:0044464, GO:0008270, GO:0036094, GO:0046914, GO:0051186, GO:0051187, GO:0031974, GO:0045333, GO:0043436, GO:0015980, GO:0050897, GO:0050896, GO:0044281, GO:0016624, GO:…
LOC101298631	ADP-ribosylation factor 1 isoform X1; ADP-ribosylation factor 1 isoform X2;	303.913	316.489	0.0584787	0.838392	GO:0006486, GO:0002119, GO:0019222, GO:0055044, GO:0006497, GO:0040010, GO:0040011, GO:0008150, GO:0031988, GO:0031365, GO:0019001, GO:0033036, GO:0044699, GO:0032555, GO:0009987, GO:0032550, GO:0070085, GO:0001882, GO:0032553, GO:0048731, GO:0046686, GO:0007275, GO:0043170, GO:0007276, GO:0007165, GO:0016236, GO:0009790, GO:0009791, GO:0009792, GO:1901363, GO:0045927, GO:0005975, GO:0009058, GO:…
LOC101303068	uncharacterized protein LOC101303068;	92.6354	316.379	1.77199	2.48e-10	GO:0044711, GO:0002682, GO:0008104, GO:0035967, GO:0042221, GO:0010941, GO:0033036, GO:0044699, GO:0071407, GO:0061025, GO:0009987, GO:0007165, GO:0018130, GO:1901362, GO:0009415, GO:1901360, GO:0019748, GO:0009058, GO:0044237, GO:0050776, GO:0006725, GO:0009651, GO:0009719, GO:0044464, GO:0006605, GO:0035966, GO:0071495, GO:0034620, GO:0042538, GO:0034976, GO:0048523, GO:0006970, GO:0071215, GO:…
LOC101313241	protein YLS9-like;	12.6625	316.273	4.64298	5.56e-38	GO:0002682, GO:0050832, GO:0008104, GO:0042221, GO:0010941, GO:0051607, GO:0006810, GO:0044699, GO:0061024, GO:0061025, GO:0009987, GO:0048731, GO:0005618, GO:0007275, GO:0007165, GO:0007568, GO:0050776, GO:0010150, GO:0009719, GO:0044464, GO:0006605, GO:0043231, GO:0010310, GO:0015711, GO:0071495, GO:0071705, GO:0034976, GO:0048827, GO:0010243, GO:0009725, GO:0006820, GO:0006612, GO:0050896, GO:…
LOC101296424	cellulose synthase A catalytic subunit 3 [UDP-forming];	924.208	315.866	-1.5489	5.85e-11	GO:0019222, GO:0048764, GO:0051273, GO:0031224, GO:0044711, GO:0051274, GO:0071555, GO:0042221, GO:0000226, GO:0005996, GO:0009825, GO:0044699, GO:0019320, GO:0009987, GO:0032989, GO:0034637, GO:0046686, GO:0007275, GO:0055044, GO:0065007, GO:0009791, GO:0009411, GO:1901362, GO:0009926, GO:1901360, GO:0060918, GO:0006694, GO:0005975, GO:0005976, GO:0019748, GO:0009058, GO:0010817, GO:0044237, GO:…
LOC101314756	calcium-transporting ATPase 8, plasma membrane-type-like; calcium-transporting ATPase 8, plasma membrane-type-like; calcium-transporting ATPase 8, plasma membrane-type-like; calcium-transporting ATPase 8, plasma membrane-type-like;	500.044	315.471	-0.664536	0.00578192	GO:0001654, GO:0040011, GO:0051606, GO:0072330, GO:0061024, GO:0061025, GO:0009199, GO:0072507, GO:0072503, GO:0072509, GO:1901160, GO:0021684, GO:0006195, GO:0046129, GO:0021680, GO:0021681, GO:0021683, GO:0051234, GO:0010959, GO:0009856, GO:0010363, GO:0034620, GO:0036094, GO:0046907, GO:0019904, GO:0015075, GO:0046394, GO:0046390, GO:0030554, GO:0070588, GO:0035254, GO:0043436, GO:0043025, GO:…
LOC101291322	ubiquitin-conjugating enzyme E2-17 kDa;	222.233	315.282	0.504532	0.0379046	GO:0042023, GO:0016054, GO:0043234, GO:0051276, GO:0009062, GO:0090304, GO:0035966, GO:0010498, GO:0051603, GO:0072663, GO:0000070, GO:0033036, GO:0019752, GO:0016881, GO:0032559, GO:0044699, GO:0061024, GO:0032555, GO:0009987, GO:0032550, GO:0001882, GO:0032553, GO:0048731, GO:0070727, GO:0007275, GO:0001558, GO:0044743, GO:0022403, GO:0022402, GO:0009791, GO:0043130, GO:1901363, GO:1901265, GO:…
LOC101291263	adenosine kinase 2;	273.35	315.228	0.205632	0.455001	GO:0050671, GO:0050670, GO:0008652, GO:0055044, GO:0044711, GO:0002684, GO:0002682, GO:0009119, GO:0042221, GO:0009112, GO:0009069, GO:0009116, GO:0009117, GO:0046033, GO:0032559, GO:0044699, GO:0006175, GO:0032555, GO:0009987, GO:0032550, GO:0001882, GO:0032553, GO:0046686, GO:0046683, GO:0019692, GO:0019693, GO:0018130, GO:0046128, GO:0046129, GO:1901363, GO:1901362, GO:1901265, GO:1901360, GO:…
LOC101295150	uncharacterized protein LOC101295150;	109.938	314.17	1.51476	5.55e-11	-
LOC101305640	polyadenylate-binding protein RBP45C;	280.496	313.974	0.162616	0.543392	GO:0002119, GO:0070717, GO:0048609, GO:0005684, GO:0051169, GO:0000302, GO:0005681, GO:0090304, GO:0008104, GO:1901566, GO:0051301, GO:0042221, GO:0010494, GO:0010941, GO:0006810, GO:0009892, GO:0009218, GO:0009893, GO:0044699, GO:0009987, GO:0009890, GO:0008150, GO:0006357, GO:0006606, GO:0010556, GO:0006796, GO:0007275, GO:0019693, GO:0044743, GO:0010558, GO:0018130, GO:0009790, GO:0009791, GO:…
LOC101292692	elongation factor 1-beta 2-like;	226.709	313.695	0.468483	0.048095	GO:0044710, GO:0009404, GO:0051707, GO:0051704, GO:0009407, GO:0032991, GO:0010033, GO:0009056, GO:0097159, GO:0009607, GO:0042221, GO:0005853, GO:0043231, GO:0003746, GO:0009506, GO:0044249, GO:0005737, GO:0050896, GO:0005488, GO:0030054, GO:0044267, GO:0006952, GO:0009987, GO:0006950, GO:0003723, GO:0044260, GO:0043229, GO:0055044, GO:0043234, GO:0005576, GO:0019748, GO:0014070, GO:0071704, GO:…
LOC101304337	translocon-associated protein subunit alpha;	154.563	313.613	1.02079	5.54e-05	GO:0005737, GO:0044444, GO:0005783, GO:0044464, GO:0043226, GO:0008150, GO:0044424, GO:0043229, GO:0050896, GO:0042221, GO:0005575, GO:0043231, GO:0043227, GO:0005622, GO:0005623
LOC101307970	asparagine synthetase [glutamine-hydrolyzing];	346.949	311.558	-0.155284	0.742865	GO:0016054, GO:0008652, GO:0009642, GO:0043604, GO:0009063, GO:0016211, GO:0009066, GO:0009067, GO:0009064, GO:0043603, GO:0042221, GO:0009069, GO:0019752, GO:0016880, GO:0016884, GO:0032559, GO:0032555, GO:0009987, GO:0032550, GO:0001882, GO:0001883, GO:0055044, GO:0004071, GO:1901363, GO:0009416, GO:0044237, GO:0044238, GO:0009651, GO:0044464, GO:0009991, GO:0071496, GO:0042538, GO:0036094, GO:…
LOC101297814	probable galactinol--sucrose galactosyltransferase 1;	65.0333	311.416	2.25958	5.3e-14	GO:0055044, GO:0042221, GO:0030054, GO:0019751, GO:0005996, GO:0016138, GO:0009987, GO:0052692, GO:0034637, GO:0009415, GO:0006059, GO:0005975, GO:0009058, GO:0044237, GO:0044238, GO:0019318, GO:0009719, GO:0044464, GO:0009409, GO:0009725, GO:0016740, GO:0044281, GO:0044283, GO:0006950, GO:0016052, GO:0016051, GO:0005575, GO:0043231, GO:0016137, GO:0009737, GO:0009266, GO:0009536, GO:0019406, GO:…
LOC101314634	40S ribosomal protein S14 isoform X1; phospho-N-acetylmuramoyl-pentapeptide- transferase homolog isoform X2;	213.266	311.093	0.544695	0.0294123	-
LOC101297350	haloacid dehalogenase-like hydrolase domain-containing protein Sgpp isoform X2; haloacid dehalogenase-like hydrolase domain-containing protein Sgpp isoform X1; haloacid dehalogenase-like hydrolase domain-containing protein Sgpp isoform X3;	9.93777	310.916	4.96771	2e-38	GO:0042578, GO:0016853, GO:0016791, GO:0008801, GO:0008967, GO:0009987, GO:0006796, GO:0006793, GO:0005575, GO:0016787, GO:0016311, GO:0016868, GO:0016866, GO:0016788, GO:0003824, GO:0044237, GO:0016020, GO:0008150, GO:0008152, GO:0071944, GO:0044464, GO:0005886, GO:0003674, GO:0005623
LOC101297578	60S ribosomal protein L30-like;	170.875	310.479	0.861528	0.00032029	GO:0005840, GO:0055044, GO:0090304, GO:0008104, GO:0006810, GO:0016032, GO:0019080, GO:0019083, GO:0032984, GO:0044699, GO:0009987, GO:0070972, GO:0018130, GO:1901363, GO:1901362, GO:1901361, GO:1901360, GO:0006414, GO:0044237, GO:0044238, GO:0016020, GO:0032991, GO:0044464, GO:0006605, GO:0072594, GO:0034621, GO:0034623, GO:0022414, GO:0022415, GO:0046907, GO:0022411, GO:0009057, GO:0044271, GO:…
LOC101308953	cyanate hydratase; cyanate hydratase;	24.8854	309.566	3.63662	1.3e-27	GO:0044710, GO:0008824, GO:0009056, GO:0097159, GO:0006970, GO:0009439, GO:0006807, GO:0006082, GO:0009440, GO:0009628, GO:0005737, GO:0050896, GO:0005488, GO:1901575, GO:0009987, GO:0006950, GO:0005515, GO:0005575, GO:0016829, GO:1901565, GO:1901564, GO:0016787, GO:0009651, GO:1901363, GO:0044248, GO:0043565, GO:0003824, GO:0044424, GO:0044444, GO:0016840, GO:0044237, GO:0044281, GO:0008150, GO:…
LOC101301681	T-complex protein 1 subunit epsilon;	333.605	309.308	-0.10908	0.689561	GO:0002119, GO:0055044, GO:0044237, GO:0006364, GO:0090304, GO:0072668, GO:0032559, GO:0044699, GO:0032555, GO:0009987, GO:0032550, GO:0001882, GO:0005515, GO:0048731, GO:0010259, GO:0007275, GO:0007568, GO:0009790, GO:0009791, GO:0009792, GO:1901363, GO:0005874, GO:1901360, GO:0005575, GO:0044238, GO:0016020, GO:0044464, GO:0006457, GO:0040011, GO:0043231, GO:0006458, GO:0034621, GO:0034622, GO:…
LOC101293775	40S ribosomal protein S27-2-like;	186.446	308.852	0.728154	0.00159677	GO:0005840, GO:0055044, GO:0090304, GO:0032259, GO:0009664, GO:0009987, GO:0005618, GO:0043170, GO:1901360, GO:0044237, GO:0044238, GO:0071554, GO:0016020, GO:0044464, GO:0032991, GO:0031974, GO:0022627, GO:0022626, GO:0031981, GO:0005575, GO:0043231, GO:0043233, GO:0043232, GO:0042545, GO:0001510, GO:0070882, GO:0030529, GO:0008150, GO:0008152, GO:1901576, GO:0071944, GO:0015935, GO:0045229, GO:…
LOC101299203	L-ascorbate oxidase;	10.1635	307.576	4.92021	1.71e-19	GO:0044710, GO:0009791, GO:0044702, GO:0007275, GO:0009056, GO:0042221, GO:0000003, GO:0006950, GO:0043167, GO:0071554, GO:0043169, GO:0019439, GO:0009505, GO:0048608, GO:0009628, GO:0044248, GO:0050896, GO:0005488, GO:0009415, GO:0071669, GO:0044699, GO:0044707, GO:0009987, GO:1901360, GO:0044085, GO:0016491, GO:0046271, GO:0048731, GO:0005618, GO:0052716, GO:0005623, GO:0009808, GO:0005575, GO:…
LOC101301888	7-deoxyloganetin glucosyltransferase-like;	22.7303	307.388	3.75762	2.58e-24	GO:0016054, GO:0047792, GO:0050403, GO:0042341, GO:0051234, GO:0009062, GO:0008104, GO:0035967, GO:0042221, GO:0010941, GO:0019756, GO:0050776, GO:0019752, GO:0047893, GO:0016138, GO:0044699, GO:0071407, GO:0009987, GO:0016137, GO:0080135, GO:0007165, GO:0047807, GO:0055114, GO:0019395, GO:0002682, GO:0019748, GO:0044237, GO:0044238, GO:0016020, GO:0009719, GO:0065007, GO:0044464, GO:0006605, GO:…
LOC101313075	E3 ubiquitin-protein ligase UPL3;	280.833	307.05	0.128776	0.629827	GO:0010091, GO:0010090, GO:0090304, GO:0008150, GO:0051603, GO:0016881, GO:0042023, GO:0044699, GO:0009987, GO:0032989, GO:0048731, GO:0007275, GO:0010026, GO:0022402, GO:0009791, GO:0050665, GO:0043632, GO:0071704, GO:0044237, GO:0044238, GO:0016020, GO:0009653, GO:0044464, GO:0008544, GO:0072593, GO:0009913, GO:0022414, GO:0006511, GO:0006464, GO:0048608, GO:0061458, GO:0030163, GO:0006508, GO:…
LOC101308733	glycine dehydrogenase (decarboxylating), mitochondrial;	220.505	306.376	0.474562	0.0615475	GO:0045893, GO:0008652, GO:0043234, GO:0005960, GO:0044711, GO:0008654, GO:0009063, GO:0000023, GO:0016051, GO:0042221, GO:0009069, GO:0031328, GO:0009117, GO:0019752, GO:0005996, GO:0008610, GO:0006090, GO:0072330, GO:0048037, GO:0044699, GO:0016642, GO:0032555, GO:0009987, GO:0032550, GO:0001882, GO:0001883, GO:0034637, GO:0046686, GO:0010556, GO:0010557, GO:0007275, GO:0006779, GO:0006778, GO:…
LOC101313430	uncharacterized protein LOC101313430;	205.424	306.342	0.576521	0.0738013	GO:0044710, GO:0042537, GO:0009072, GO:0051213, GO:0006970, GO:0006972, GO:0042221, GO:0043436, GO:0006807, GO:0032787, GO:0019752, GO:0009628, GO:0009746, GO:0006520, GO:0009744, GO:0009743, GO:0046482, GO:0009987, GO:0006950, GO:0016491, GO:0016740, GO:0016702, GO:0016829, GO:1901564, GO:0016701, GO:0071704, GO:0009415, GO:1901360, GO:0055114, GO:0003824, GO:0050896, GO:0044237, GO:0044238, GO:…
LOC101312802	receptor-like protein kinase HAIKU2;	35.0209	305.873	3.12696	8.33e-15	GO:0001653, GO:0009190, GO:0007275, GO:0009790, GO:0009791, GO:0009793, GO:0009798, GO:0009799, GO:0060918, GO:0005975, GO:0005976, GO:0010817, GO:0080134, GO:0005886, GO:0009855, GO:0009991, GO:0008270, GO:0071495, GO:0071496, GO:0004674, GO:0036094, GO:2000241, GO:0004672, GO:0009975, GO:0046394, GO:0046390, GO:0030554, GO:0009725, GO:0004888, GO:0043480, GO:0009723, GO:0043436, GO:0022622, GO:…
LOC101300934	protein transport protein SEC31 homolog B isoform X2; protein transport protein SEC31 homolog B isoform X1;	279.509	301.562	0.109563	0.685997	GO:0042633, GO:0009144, GO:0006200, GO:0042638, GO:0043687, GO:0046130, GO:0005681, GO:0090304, GO:0008104, GO:0035967, GO:0051592, GO:0042221, GO:0034641, GO:0009116, GO:0006810, GO:1901292, GO:0016462, GO:0001889, GO:0009259, GO:0044699, GO:0061024, GO:0032555, GO:0009987, GO:0009199, GO:0032550, GO:0070085, GO:0001882, GO:0005515, GO:0048731, GO:0006796, GO:0007275, GO:0019693, GO:0019637, GO:…
LOC101305739	uncharacterized protein LOC101305739;	339.108	301.544	-0.169374	0.524331	-
LOC101312822	D-galacturonate reductase;	8.86855	300.688	5.08311	2.59e-62	GO:0045177, GO:0044598, GO:0009820, GO:0044597, GO:0070401, GO:0016052, GO:0008106, GO:0046365, GO:0016324, GO:0071395, GO:0050388, GO:0042221, GO:0009110, GO:0019752, GO:0047042, GO:0019853, GO:0006811, GO:0048037, GO:0047718, GO:0044699, GO:0009987, GO:0016137, GO:0031406, GO:0019318, GO:0048731, GO:0046686, GO:0007275, GO:0016628, GO:0007165, GO:0007166, GO:0009967, GO:0009966, GO:0050661, GO:…
LOC101304282	triose phosphate/phosphate translocator, non-green plastid, chloroplastic;	134.14	300.132	1.16189	1.92e-06	GO:0015315, GO:0044422, GO:0044711, GO:0009643, GO:0042221, GO:0005739, GO:0022892, GO:0005996, GO:0006811, GO:0015120, GO:0044699, GO:0019320, GO:0042440, GO:0009987, GO:0007275, GO:0042873, GO:0018130, GO:0009790, GO:0009416, GO:0080167, GO:0009553, GO:0005975, GO:0009555, GO:0034220, GO:0019748, GO:0044237, GO:0044238, GO:0022891, GO:0016020, GO:0016021, GO:0019318, GO:0051119, GO:0044464, GO:…
LOC101299493	mevalonate kinase;	46.8961	299.541	2.67531	1.21e-16	GO:0030163, GO:0008654, GO:0044238, GO:0043227, GO:0019287, GO:0010142, GO:0032559, GO:0032555, GO:0009987, GO:0032550, GO:0001882, GO:0032553, GO:0010556, GO:0010558, GO:0006720, GO:1901363, GO:1901362, GO:1901360, GO:0006694, GO:0006695, GO:0006696, GO:0044237, GO:0080134, GO:0017148, GO:0065007, GO:0044464, GO:0005524, GO:0048285, GO:0006084, GO:0036094, GO:0004496, GO:0051186, GO:0090407, GO:…
LOC101300557	aldehyde dehydrogenase family 2 member C4-like;	278.954	299.079	0.100465	0.778291	GO:0001523, GO:0051234, GO:0032318, GO:0008150, GO:0009894, GO:0042136, GO:0042221, GO:0032320, GO:0070482, GO:0032496, GO:0032559, GO:0044699, GO:0032555, GO:0009987, GO:0032550, GO:0001882, GO:0032553, GO:0048731, GO:0046686, GO:0042802, GO:0007275, GO:0002237, GO:0043933, GO:0009791, GO:0016903, GO:0009410, GO:1901363, GO:1901362, GO:0050665, GO:0005975, GO:0033574, GO:0019748, GO:0010817, GO:…
LOC101296963	inactive poly [ADP-ribose] polymerase RCD1-like;	261.103	298.402	0.192613	0.467558	GO:0000305, GO:0009058, GO:0002682, GO:0000302, GO:0000303, GO:0050832, GO:0008104, GO:0035967, GO:0042221, GO:0010941, GO:0031347, GO:0072666, GO:0006810, GO:0016032, GO:0005996, GO:0009314, GO:0044699, GO:0019320, GO:0061025, GO:0009987, GO:0070085, GO:0005515, GO:0048731, GO:0046686, GO:0007275, GO:0007165, GO:0065007, GO:0009790, GO:0009791, GO:0009416, GO:0009415, GO:0009414, GO:0042742, GO:…
LOC101308208	60S ribosomal protein L28-1;	184.359	298.078	0.693177	0.00411026	GO:0005840, GO:0055044, GO:0051276, GO:0090304, GO:0032259, GO:0009117, GO:0009218, GO:0009987, GO:0005618, GO:0043170, GO:0019693, GO:0034968, GO:0009909, GO:0018130, GO:1901362, GO:1901360, GO:0044237, GO:0044238, GO:0016020, GO:0044464, GO:0065007, GO:0032991, GO:0009165, GO:2000241, GO:0043232, GO:0006221, GO:0006220, GO:0090407, GO:0019637, GO:0019438, GO:0044281, GO:0022626, GO:0022625, GO:…
LOC101306170	ATP synthase subunit d, mitochondrial;	166.658	297.776	0.837354	0.000691034	GO:0034357, GO:0005840, GO:0009201, GO:0044238, GO:0035966, GO:0009119, GO:0045259, GO:0051603, GO:0022891, GO:0046034, GO:0043248, GO:0009116, GO:0009117, GO:0044455, GO:0005753, GO:0009987, GO:0009199, GO:0019693, GO:0018130, GO:0009853, GO:0046128, GO:0046129, GO:1901362, GO:1901360, GO:0034220, GO:0009205, GO:0071704, GO:0044237, GO:0022890, GO:0005575, GO:0016020, GO:0015992, GO:0033177, GO:…
LOC101298124	coatomer subunit gamma;	258.298	297.092	0.201858	0.448495	GO:0006486, GO:0055044, GO:0044237, GO:0035964, GO:0008104, GO:0010498, GO:0051603, GO:0006810, GO:0005996, GO:0061024, GO:0009987, GO:0070085, GO:0019318, GO:0005975, GO:0006891, GO:0043234, GO:0044238, GO:0016023, GO:0016020, GO:0019319, GO:0030117, GO:0000139, GO:0032991, GO:0030660, GO:0044464, GO:0030662, GO:0030663, GO:0031410, GO:0043231, GO:0048205, GO:0030705, GO:0051683, GO:0005623, GO:…
LOC101309307	peroxidase 10 isoform X1; peroxidase 10 isoform X2; peroxidase 10 isoform X2; peroxidase 10 isoform X2;	50.3554	297.082	2.56061	3.93e-20	GO:0000302, GO:0050832, GO:0042221, GO:0009826, GO:0044699, GO:0009987, GO:0032989, GO:0005515, GO:0048731, GO:0005618, GO:0007275, GO:0009908, GO:0002215, GO:0009791, GO:1901363, GO:0009416, GO:0055114, GO:0045926, GO:0020037, GO:0044237, GO:0061458, GO:0016020, GO:0009651, GO:0009653, GO:0044464, GO:0042743, GO:0072593, GO:0048046, GO:0022414, GO:0034599, GO:0050896, GO:0048608, GO:0009505, GO:…
LOC101308429	dynamin-2A-like;	205.142	297.044	0.534026	0.0286346	GO:0046130, GO:0009119, GO:0046039, GO:0019001, GO:0009116, GO:0009117, GO:0032555, GO:0009987, GO:0009199, GO:0032550, GO:0001882, GO:0001883, GO:0019693, GO:0006195, GO:1901363, GO:1901361, GO:1901360, GO:0009207, GO:0009205, GO:0009203, GO:0044237, GO:0044238, GO:0017111, GO:0032561, GO:0006163, GO:0009164, GO:0009166, GO:0036094, GO:0006184, GO:0043167, GO:0019637, GO:0019439, GO:0044281, GO:…
LOC101296328	60S acidic ribosomal protein P0;	227.888	296.806	0.381216	0.132388	GO:0002119, GO:0005840, GO:0055044, GO:0090304, GO:0008104, GO:0033554, GO:0042221, GO:0032259, GO:0033036, GO:0016032, GO:0009664, GO:0019080, GO:0019083, GO:0032984, GO:0044699, GO:0009987, GO:0005515, GO:0046686, GO:0007275, GO:0009451, GO:0070972, GO:0018130, GO:0009790, GO:0009791, GO:0009792, GO:1901363, GO:1901362, GO:1901361, GO:1901360, GO:0003906, GO:0043414, GO:0044237, GO:0044238, GO:…
LOC101305282	chorismate mutase 1, chloroplastic;	102.127	296.22	1.53635	7.4e-11	GO:0008652, GO:0042435, GO:0042430, GO:0019752, GO:0005996, GO:0019320, GO:0009987, GO:0005515, GO:0006568, GO:0018130, GO:1901362, GO:1901360, GO:0042401, GO:0005975, GO:0044237, GO:0044238, GO:0009095, GO:0009094, GO:0019318, GO:0044106, GO:0044464, GO:0016853, GO:0046394, GO:0009056, GO:0046983, GO:0006586, GO:0019438, GO:0043436, GO:0050896, GO:0044281, GO:0044283, GO:0016053, GO:0016052, GO:…
LOC101313205	uncharacterized protein LOC101313205 isoform X1; uncharacterized protein LOC101313205 isoform X1; uncharacterized protein LOC101313205 isoform X1; uncharacterized protein LOC101313205 isoform X2;	22.9381	295.685	3.68856	7.11e-32	GO:0016787, GO:0071944, GO:0044464, GO:0003674, GO:0030312, GO:0003824, GO:0005618, GO:0005575, GO:0005623, GO:0008150, GO:0008152
LOC101309790	aspartate aminotransferase, cytoplasmic;	135.18	295.314	1.1273	1.49e-06	GO:0048869, GO:0006950, GO:0048764, GO:0008652, GO:0016053, GO:0051234, GO:0005740, GO:0043604, GO:0009063, GO:0035966, GO:0009066, GO:0009067, GO:0009064, GO:0009065, GO:0042221, GO:0009068, GO:0030054, GO:0033036, GO:0019752, GO:0048037, GO:0044699, GO:0005759, GO:0009987, GO:0048731, GO:0005618, GO:0007275, GO:0055044, GO:0007568, GO:0043933, GO:0009109, GO:0043449, GO:0006793, GO:0055114, GO:…
LOC101291252	cysteine synthase;	147.311	295.25	1.0031	1.24e-05	GO:0047458, GO:0008652, GO:0042435, GO:0042430, GO:0051234, GO:0016052, GO:0044238, GO:0019758, GO:0042221, GO:0019757, GO:0009069, GO:0019752, GO:0005996, GO:0072330, GO:0032559, GO:0044699, GO:0019320, GO:0032555, GO:0009987, GO:0016137, GO:0032550, GO:0001882, GO:0005515, GO:0065007, GO:0046686, GO:0007275, GO:0007568, GO:0018130, GO:0009651, GO:1901363, GO:1901362, GO:1901360, GO:0005975, GO:…
LOC101304873	UDP-glucose:glycoprotein glucosyltransferase;	206.948	295.196	0.512423	0.0377876	GO:0002684, GO:0002682, GO:0044238, GO:0008150, GO:0042221, GO:0018193, GO:0009117, GO:0044699, GO:0009987, GO:0070085, GO:0005515, GO:0006011, GO:0007165, GO:0043687, GO:1901360, GO:0005975, GO:0003980, GO:0019748, GO:0050778, GO:0044237, GO:0080134, GO:0050776, GO:0097359, GO:0006725, GO:0006457, GO:0046527, GO:0006458, GO:0005783, GO:0005788, GO:0019637, GO:0035251, GO:0043413, GO:0051084, GO:…
LOC101312725	uncharacterized protein LOC101312725;	148.287	294.823	0.991484	6.53e-05	GO:0048869, GO:0015706, GO:0051234, GO:0042221, GO:0019752, GO:0072330, GO:0044699, GO:0071407, GO:0009987, GO:0048731, GO:0046686, GO:0007275, GO:0007165, GO:1901362, GO:1901360, GO:0044237, GO:0016020, GO:0009751, GO:0009653, GO:0044464, GO:0008544, GO:0009913, GO:0042537, GO:0010015, GO:0071446, GO:0046394, GO:0006820, GO:0019438, GO:0043436, GO:0022622, GO:0050896, GO:0044281, GO:0044283, GO:…
LOC101291987	pleiotropic drug resistance protein 1-like;	562.292	293.696	-0.936996	0.00231363	GO:0051606, GO:0032412, GO:0015893, GO:0072330, GO:0016139, GO:0071407, GO:0009199, GO:0016131, GO:0016132, GO:0007275, GO:0042343, GO:0072509, GO:0006195, GO:0009926, GO:0080168, GO:0051234, GO:0060918, GO:0005975, GO:0005976, GO:0042344, GO:0010817, GO:0010363, GO:0009991, GO:0071495, GO:0071496, GO:0036094, GO:0015075, GO:0046394, GO:0030554, GO:0009725, GO:0009723, GO:0043436, GO:0022622, GO:…
LOC101298062	3-phosphoshikimate 1-carboxyvinyltransferase 2;	109.584	293.019	1.41896	2.99e-09	-
LOC101302154	ATP sulfurylase 1, chloroplastic;	429.426	292.748	-0.552747	0.0524844	GO:0031328, GO:0016054, GO:0019222, GO:0009851, GO:0043455, GO:0042435, GO:0042436, GO:0034032, GO:0042430, GO:0044711, GO:0009063, GO:0008104, GO:0009119, GO:0019758, GO:0042221, GO:1901293, GO:0019757, GO:0031347, GO:0050776, GO:0033036, GO:0019752, GO:0005996, GO:0072330, GO:0032559, GO:0009259, GO:0044699, GO:0019320, GO:0032555, GO:0009987, GO:0001887, GO:0032550, GO:0001882, GO:0001883, GO:…
LOC101292804	endoglucanase 25;	641.106	292.354	-1.13282	1.13e-06	-
LOC101312573	nucleoside diphosphate kinase 1;	130.769	292.336	1.16059	1.77e-06	GO:0040011, GO:0019001, GO:0051606, GO:0009218, GO:0005758, GO:0009199, GO:0007275, GO:0046128, GO:0046129, GO:0005875, GO:0005874, GO:0046903, GO:0032561, GO:0016192, GO:0048046, GO:0048729, GO:0019900, GO:0036094, GO:0006221, GO:0006220, GO:0006228, GO:0046390, GO:0030554, GO:0009725, GO:0034332, GO:0043388, GO:0034330, GO:0060541, GO:0050896, GO:0009152, GO:0060548, GO:0006950, GO:0070887, GO:…
LOC101315445	probable leucine-rich repeat receptor-like protein kinase At5g49770;	196.917	292.179	0.569244	0.0353844	GO:0044710, GO:0031224, GO:0030554, GO:0097159, GO:0009536, GO:0043167, GO:0043412, GO:0043168, GO:0044260, GO:0006796, GO:0000166, GO:0005737, GO:0016740, GO:0005488, GO:0032559, GO:0044267, GO:0032555, GO:0009987, GO:0032550, GO:0001882, GO:1901265, GO:0006468, GO:0009507, GO:0006793, GO:0036094, GO:0016310, GO:0001883, GO:0043231, GO:0005773, GO:0044424, GO:0006464, GO:1901363, GO:0005886, GO:…
LOC101307377	60S ribosomal protein L44;	175.769	291.882	0.731687	0.00204707	GO:0002119, GO:0005840, GO:0090304, GO:0008150, GO:0040014, GO:0042221, GO:0033036, GO:0016032, GO:0019080, GO:0019083, GO:0032984, GO:0044699, GO:0009987, GO:0048731, GO:0007275, GO:0043170, GO:0070972, GO:0018130, GO:0009790, GO:0009791, GO:0009792, GO:1901362, GO:1901361, GO:1901360, GO:0045927, GO:0006414, GO:0044237, GO:0044238, GO:0044464, GO:0009719, GO:0032991, GO:0006605, GO:0072594, GO:…
LOC101303528	ubiquitin-activating enzyme E1 1-like;	213.667	290.862	0.444947	0.066832	GO:0045893, GO:0045892, GO:0051168, GO:0051169, GO:0051603, GO:0010556, GO:0010557, GO:0007275, GO:0007276, GO:0010558, GO:0009791, GO:0005975, GO:0005886, GO:0043231, GO:0034621, GO:0034622, GO:0036094, GO:0006511, GO:0046907, GO:0046395, GO:0030554, GO:0043436, GO:0050896, GO:0006950, GO:0030163, GO:0009640, GO:0006355, GO:0016458, GO:0000741, GO:0051028, GO:0034440, GO:0015931, GO:1901575, GO:…
LOC101302035	probable WRKY transcription factor 17;	181.384	290.755	0.680753	0.00914313	GO:0090304, GO:0042221, GO:0044699, GO:0009987, GO:0005516, GO:0001071, GO:0005515, GO:0010556, GO:0007165, GO:0018130, GO:1901363, GO:1901362, GO:1901360, GO:0035556, GO:0044237, GO:0044238, GO:0009719, GO:0044464, GO:0015711, GO:0060255, GO:0010243, GO:0044271, GO:0006820, GO:0019438, GO:0050896, GO:0080090, GO:0006952, GO:0006950, GO:2001141, GO:0006355, GO:0006351, GO:0005575, GO:0043231, GO:…
LOC101304064	stem-specific protein TSJT1-like;	226.384	290.519	0.359885	0.345989	GO:0044711, GO:0044710, GO:0008652, GO:0046394, GO:0009058, GO:1901565, GO:0009725, GO:0042221, GO:0043436, GO:0006807, GO:0097305, GO:0019752, GO:0044249, GO:0005737, GO:0006520, GO:0050896, GO:0044281, GO:0042398, GO:0044283, GO:1901575, GO:0009987, GO:0016053, GO:0005575, GO:0005634, GO:0043231, GO:1901564, GO:1901566, GO:1901576, GO:0009698, GO:1901360, GO:0042402, GO:0006725, GO:0044424, GO:…
LOC101293917	SKP1-like protein 1B;	132.949	289.964	1.12495	6.37e-07	GO:0003723, GO:0044237, GO:0008150, GO:0051603, GO:0003746, GO:0019005, GO:0044699, GO:0009987, GO:0005515, GO:0048731, GO:0007275, GO:1901363, GO:0006414, GO:0043632, GO:0005575, GO:0044238, GO:0032991, GO:0044464, GO:0043231, GO:0009991, GO:0022414, GO:0006511, GO:0050896, GO:0048608, GO:0061458, GO:0006950, GO:0030163, GO:0006508, GO:0043234, GO:0016192, GO:0048856, GO:0032502, GO:0032501, GO:…
LOC101309372	ABC transporter G family member 29; ABC transporter G family member 29;	128.209	289.765	1.17648	0.000206506	GO:0051606, GO:0032412, GO:0015893, GO:0072330, GO:0016139, GO:0071407, GO:0009199, GO:0016131, GO:0016132, GO:0007275, GO:0055044, GO:0072509, GO:0006195, GO:0080168, GO:0051234, GO:0060918, GO:0005975, GO:0005976, GO:0042344, GO:0010817, GO:0010363, GO:0009991, GO:0071495, GO:0071496, GO:0036094, GO:0015075, GO:0046394, GO:0030554, GO:0009725, GO:0009723, GO:0043436, GO:0022622, GO:0050896, GO:…
LOC101292703	eukaryotic translation initiation factor 3 subunit C-like;	197.855	289.75	0.550371	0.0219669	GO:0044710, GO:0043234, GO:0097159, GO:0043227, GO:0071540, GO:0005515, GO:0003743, GO:0044249, GO:0005737, GO:0002183, GO:0005488, GO:0044699, GO:0044267, GO:0009987, GO:0003723, GO:0044260, GO:0043229, GO:0007275, GO:0005575, GO:0005634, GO:0043231, GO:0032502, GO:0071704, GO:1901363, GO:0005852, GO:0044707, GO:0002181, GO:0048856, GO:0005829, GO:0044424, GO:0032501, GO:0044444, GO:0044237, GO:…
LOC101314871	ferredoxin-dependent glutamate synthase, chloroplastic;	487.071	289.728	-0.749385	0.00263831	GO:0048569, GO:0006091, GO:0008652, GO:0009642, GO:0051234, GO:0009064, GO:0042221, GO:0019752, GO:0072330, GO:0044699, GO:0016643, GO:0009987, GO:0005515, GO:0048731, GO:0007275, GO:0009902, GO:0009908, GO:0009651, GO:0009416, GO:1901360, GO:0051049, GO:0044237, GO:0044238, GO:0016020, GO:0010155, GO:0009853, GO:0048437, GO:0009653, GO:0044464, GO:0009657, GO:0009658, GO:0048438, GO:0048046, GO:…
LOC101291431	dynamin-related protein 5A;	202.122	289.311	0.517371	0.034666	GO:0042803, GO:0019001, GO:0051606, GO:0072330, GO:0071407, GO:0009199, GO:0007275, GO:0009790, GO:0009791, GO:0006195, GO:0009793, GO:0005874, GO:0051234, GO:0070271, GO:0032561, GO:0010363, GO:0007034, GO:0071495, GO:0034621, GO:0034622, GO:0019900, GO:0036094, GO:0046394, GO:0009725, GO:0046983, GO:0043436, GO:0060988, GO:0050896, GO:0061458, GO:0006950, GO:0006955, GO:0070882, GO:0070887, GO:…
LOC101298572	uncharacterized protein LOC101298572;	439.276	288.692	-0.605622	0.0336328	-
LOC101309271	protein TOPLESS isoform X1; protein TOPLESS isoform X2;	349.916	288.613	-0.277865	0.282401	GO:0090421, GO:0045892, GO:0090304, GO:0008150, GO:0042221, GO:0044699, GO:0009987, GO:0005515, GO:0048731, GO:0010556, GO:0007275, GO:0007165, GO:0018130, GO:0009790, GO:0009791, GO:0009793, GO:1901362, GO:1901360, GO:0044237, GO:0044238, GO:0009719, GO:0009653, GO:0010154, GO:0044464, GO:0042802, GO:0071495, GO:0022414, GO:0060255, GO:0048532, GO:0010016, GO:0045934, GO:0023052, GO:0009725, GO:…
LOC101300846	profilin;	328.516	288.558	-0.187091	0.484438	GO:0048869, GO:0044422, GO:0007010, GO:0044430, GO:0043227, GO:0048646, GO:0043933, GO:0006996, GO:0008154, GO:0015629, GO:0009536, GO:0009507, GO:0009826, GO:0005737, GO:0009524, GO:0005488, GO:0044428, GO:0030036, GO:0009987, GO:0032989, GO:0005515, GO:0005618, GO:0032502, GO:0005575, GO:0005634, GO:0043231, GO:0043233, GO:0043232, GO:0070013, GO:0005856, GO:0005819, GO:0000902, GO:0048589, GO:…
LOC101303529	uncharacterized protein C167.05;	130.546	288.553	1.14425	0.00014372	GO:0015698, GO:0051234, GO:0031667, GO:0051707, GO:0051704, GO:0009409, GO:0031669, GO:0031668, GO:0006820, GO:0009607, GO:0009605, GO:0042221, GO:0000041, GO:0006810, GO:0042594, GO:0009628, GO:0005737, GO:0050896, GO:0009620, GO:0005773, GO:0010167, GO:0006950, GO:0015706, GO:0030054, GO:0002238, GO:0055044, GO:0005575, GO:0009506, GO:0043231, GO:0009987, GO:0016787, GO:0051716, GO:0030001, GO:…
LOC101311641	patatin-like protein 2;	4.44087	288.455	6.01973	4.1e-46	GO:0009642, GO:0044711, GO:0016020, GO:0002682, GO:0050832, GO:0008104, GO:0042221, GO:0010941, GO:0051607, GO:0051606, GO:0070482, GO:0019752, GO:0009314, GO:0031408, GO:0072330, GO:0044699, GO:0061024, GO:0061025, GO:0009987, GO:0031407, GO:0046686, GO:0007165, GO:0009416, GO:1901360, GO:0009058, GO:0044237, GO:0044238, GO:0050776, GO:0052689, GO:0009719, GO:0044464, GO:0006605, GO:0010363, GO:…
LOC101293789	ethylene-responsive transcription factor 2;	68.2232	287.968	2.07776	1.58e-07	GO:0045893, GO:0002684, GO:0043450, GO:0071396, GO:0090304, GO:0008150, GO:0006955, GO:0042221, GO:0044699, GO:0009987, GO:0048731, GO:0010556, GO:0010557, GO:0007275, GO:0007165, GO:0007568, GO:0018130, GO:0043449, GO:1901363, GO:1901362, GO:0009415, GO:1901360, GO:0009755, GO:0035556, GO:0050778, GO:0044237, GO:0044238, GO:0050776, GO:0009651, GO:0009719, GO:0010154, GO:0044464, GO:0009753, GO:…
LOC101302850	two pore calcium channel protein 1 isoform X1; two pore calcium channel protein 1 isoform X2;	169.635	287.861	0.762898	0.0017698	GO:0031224, GO:0042304, GO:0071555, GO:0043227, GO:0031988, GO:0071554, GO:0016020, GO:0033037, GO:0044699, GO:0015085, GO:0061025, GO:0009987, GO:0070727, GO:0007275, GO:0007165, GO:0072509, GO:0009791, GO:0009556, GO:0009555, GO:0034220, GO:0035556, GO:0022890, GO:0022891, GO:0022892, GO:0016021, GO:0009651, GO:0044464, GO:0031410, GO:0022803, GO:0010565, GO:0072511, GO:0022414, GO:0048610, GO:…
LOC101304668	chromatin structure-remodeling complex protein SYD isoform X1; chromatin structure-remodeling complex protein SYD isoform X2; chromatin structure-remodeling complex protein SYD isoform X3; chromatin structure-remodeling complex protein SYD isoform X4;	388.457	287.664	-0.433345	0.0775196	-
LOC101298824	aldehyde dehydrogenase family 7 member A1; aldehyde dehydrogenase family 7 member A1;	186.073	286.895	0.624606	0.0120583	GO:0016054, GO:0042439, GO:0008652, GO:0000305, GO:0044711, GO:0000302, GO:0000303, GO:0009063, GO:0009066, GO:0015996, GO:0042221, GO:0009068, GO:0019752, GO:0044699, GO:0005759, GO:0009987, GO:0005515, GO:0019695, GO:0006778, GO:0005615, GO:0016903, GO:1901363, GO:0009415, GO:0009414, GO:0004043, GO:0009058, GO:0044237, GO:0044238, GO:0016023, GO:0015994, GO:0006725, GO:0009651, GO:0009719, GO:…
LOC101308549	60S ribosomal protein L32-1;	153.462	286.853	0.902399	0.000130826	GO:0005840, GO:0090304, GO:0008104, GO:0033036, GO:0016032, GO:0019080, GO:0019083, GO:0032984, GO:0044699, GO:0009987, GO:0070972, GO:0018130, GO:1901362, GO:1901361, GO:1901360, GO:0006414, GO:0044237, GO:0044238, GO:0044464, GO:0032991, GO:0006605, GO:0072594, GO:0034621, GO:0034623, GO:0022414, GO:0022415, GO:0043232, GO:0022411, GO:0009057, GO:0031974, GO:0019438, GO:0019439, GO:0043624, GO:…
LOC101309142	scarecrow-like protein 11;	102.419	286.582	1.48458	0.000113133	GO:0051252, GO:0044710, GO:0051188, GO:0051186, GO:0090407, GO:0031323, GO:0090304, GO:0019222, GO:0019438, GO:0006807, GO:0050789, GO:0044249, GO:0034654, GO:0050896, GO:0080090, GO:0060255, GO:0046483, GO:0031326, GO:0016070, GO:0009987, GO:1901360, GO:2000112, GO:2001141, GO:0044260, GO:0006139, GO:0010556, GO:0006796, GO:0006351, GO:0006793, GO:0010467, GO:0005575, GO:0005634, GO:0043231, GO:…
LOC101310048	L-type lectin-domain containing receptor kinase IV.1;	25.2492	286.544	3.50475	5.59e-36	GO:0006812, GO:0046942, GO:0015706, GO:0044711, GO:0002682, GO:0071396, GO:0050832, GO:0008104, GO:0009755, GO:0006955, GO:0031365, GO:0042221, GO:0010941, GO:0005739, GO:0006810, GO:0019752, GO:0007049, GO:0072330, GO:0032559, GO:1900425, GO:0044699, GO:0061024, GO:0061025, GO:0009987, GO:0032550, GO:0001882, GO:0001883, GO:0010556, GO:0006468, GO:0007275, GO:0006498, GO:0055044, GO:0007160, GO:…
LOC101305865	MLO-like protein 6;	60.2497	286.25	2.24834	3.78e-17	GO:0050896, GO:0005488, GO:0006952, GO:0009987, GO:0006950, GO:0005516, GO:0003674, GO:0005515, GO:0044425, GO:0016265, GO:0008219, GO:0009607, GO:0031224, GO:0005575, GO:0016020, GO:0016021, GO:0008150
LOC101314844	hypersensitive-induced response protein 2;	111.132	286.202	1.36475	3.44e-08	GO:0016787, GO:0044710, GO:0055044, GO:0044437, GO:0005739, GO:0009536, GO:0009507, GO:0009506, GO:0005737, GO:0005773, GO:0005774, GO:0030054, GO:0006508, GO:0042995, GO:0031090, GO:0005575, GO:0043231, GO:0005794, GO:0005911, GO:0003824, GO:0044424, GO:0008233, GO:0044422, GO:0044238, GO:0016020, GO:0008150, GO:0043170, GO:0008152, GO:0071704, GO:0044446, GO:0071944, GO:0044444, GO:0044464, GO:…
LOC101311935	DEAD-box ATP-dependent RNA helicase 56 isoform X1; DEAD-box ATP-dependent RNA helicase 56 isoform X1; DEAD-box ATP-dependent RNA helicase 56 isoform X2;	217.135	286.154	0.398191	0.0974573	GO:0005875, GO:0002119, GO:0005688, GO:0006200, GO:0055044, GO:0051168, GO:0051169, GO:0046130, GO:0005681, GO:0040010, GO:0090304, GO:0009119, GO:0000381, GO:0046034, GO:0009116, GO:0009117, GO:0016032, GO:0043234, GO:0007049, GO:0032559, GO:0016887, GO:0032555, GO:0009987, GO:0009199, GO:0032550, GO:0001882, GO:0001883, GO:0001703, GO:0046686, GO:0010259, GO:0007275, GO:0019693, GO:0008186, GO:…
LOC101301360	glucose-6-phosphate isomerase, cytosolic; glucose-6-phosphate isomerase, cytosolic;	122.212	285.756	1.2253	1.45e-07	GO:0044710, GO:0016853, GO:0051707, GO:0051704, GO:0009607, GO:0009056, GO:0050832, GO:0016051, GO:0042221, GO:0006955, GO:0045087, GO:0005996, GO:0005737, GO:0050896, GO:0019320, GO:0006952, GO:0009987, GO:0006091, GO:0006096, GO:0016052, GO:0006094, GO:0019318, GO:0046686, GO:0002376, GO:0005575, GO:1901576, GO:0044723, GO:0005975, GO:0016860, GO:0016861, GO:0003824, GO:0044424, GO:1901575, GO:…
LOC101304531	gibberellin receptor GID1B-like;	149.604	285.236	0.931001	8.64e-05	GO:0000305, GO:0002682, GO:0000302, GO:0000303, GO:0050832, GO:0008104, GO:0035967, GO:0006955, GO:0042221, GO:0010941, GO:0031347, GO:0006810, GO:0009826, GO:0044699, GO:0071407, GO:0009987, GO:0016265, GO:0031406, GO:0032989, GO:0005515, GO:0048731, GO:0070727, GO:0007275, GO:0052689, GO:0007165, GO:0009908, GO:0009967, GO:0009966, GO:0009415, GO:0009719, GO:0005975, GO:0035556, GO:0044238, GO:…
LOC101296100	BTB/POZ and TAZ domain-containing protein 1 isoform X1; BTB/POZ and TAZ domain-containing protein 1 isoform X2;	833.322	284.676	-1.54955	4.48e-05	GO:0051276, GO:0000302, GO:0071396, GO:0005774, GO:0042221, GO:0044699, GO:0009987, GO:0005516, GO:0005515, GO:0048731, GO:0010556, GO:0007275, GO:0007165, GO:0009908, GO:0009791, GO:0009416, GO:0009755, GO:0071322, GO:0009553, GO:0009653, GO:0009555, GO:0044237, GO:0044238, GO:0016020, GO:0009651, GO:0009719, GO:0065007, GO:0044464, GO:0008270, GO:0048439, GO:0071495, GO:0022414, GO:0060255, GO:…
LOC101296530	heat shock 70 kDa protein, mitochondrial;	193.514	284.332	0.555121	0.0356328	GO:0044422, GO:0000302, GO:0005774, GO:0042221, GO:0009117, GO:0019752, GO:0005996, GO:0019243, GO:0032559, GO:0019320, GO:0032555, GO:0009987, GO:0032550, GO:0001882, GO:0001883, GO:0005618, GO:0018130, GO:1901363, GO:1901362, GO:1901360, GO:0005975, GO:0044237, GO:0044238, GO:0016020, GO:0019319, GO:0051596, GO:0006457, GO:0009651, GO:0044464, GO:0009165, GO:0008270, GO:0034976, GO:0036094, GO:…
LOC101293385	importin-5;	269.043	284.001	0.0780501	0.782575	GO:0051168, GO:0051169, GO:0008104, GO:0019001, GO:0033036, GO:0044464, GO:0005048, GO:0032555, GO:0009987, GO:0032550, GO:0001882, GO:0001883, GO:0005618, GO:0007088, GO:1901363, GO:0008150, GO:0031399, GO:0043234, GO:0044744, GO:0016020, GO:0016021, GO:0044743, GO:0034504, GO:0007346, GO:0006606, GO:0006605, GO:0032561, GO:0010564, GO:0060255, GO:0051641, GO:0031975, GO:0006610, GO:0033365, GO:…
LOC101305028	protein NETWORKED 1D; protein NETWORKED 1D;	204.885	283.81	0.4701	0.0544703	GO:0051234, GO:0009893, GO:0009891, GO:0043455, GO:0015031, GO:0002682, GO:0008104, GO:0043067, GO:0045088, GO:2000762, GO:0051641, GO:0019222, GO:0080135, GO:0080134, GO:0050789, GO:0006810, GO:0051649, GO:0006612, GO:0016740, GO:0080090, GO:0031328, GO:0031326, GO:0009987, GO:0031325, GO:0031323, GO:0031347, GO:1900376, GO:0034613, GO:0006796, GO:0006793, GO:0016310, GO:0005575, GO:0010363, GO:…
LOC101297588	ubiquitin-conjugating enzyme E2 10;	136.311	282.906	1.05338	0.000283798	GO:0042023, GO:0006950, GO:0043234, GO:0031398, GO:0051276, GO:0009062, GO:0090304, GO:0035966, GO:0010498, GO:0051603, GO:0072663, GO:0000070, GO:0033036, GO:0019752, GO:0016881, GO:0032559, GO:0009893, GO:0044699, GO:0061024, GO:0032555, GO:0009987, GO:0032550, GO:0001882, GO:0032553, GO:0048731, GO:0070727, GO:0007275, GO:0060255, GO:0001558, GO:0044702, GO:0022403, GO:0022402, GO:0009791, GO:…
LOC101307677	major allergen Pru av 1-like;	7.06282	282.706	5.32358	1.81e-10	GO:0006952, GO:0008150, GO:0006950, GO:0050896, GO:0009607
LOC101303039	transmembrane protein 205;	88.3655	282.655	1.67744	2.79e-12	GO:0005737, GO:0044444, GO:0005783, GO:0044464, GO:0043226, GO:0003674, GO:0043227, GO:0044425, GO:0044424, GO:0043229, GO:0031224, GO:0005575, GO:0016020, GO:0016021, GO:0043231, GO:0008150, GO:0005622, GO:0005623
LOC101301030	long chain base biosynthesis protein 2a;	177.078	282.001	0.671284	0.00508148	GO:0042439, GO:0044711, GO:0044422, GO:0006686, GO:0008654, GO:0006684, GO:0043604, GO:0043603, GO:0010941, GO:0031211, GO:0006672, GO:0048037, GO:0006670, GO:0044699, GO:0009987, GO:0005515, GO:0004758, GO:0007275, GO:0009791, GO:0043449, GO:0050896, GO:0009416, GO:0009555, GO:0044237, GO:0044238, GO:0005575, GO:0016020, GO:0016021, GO:0032991, GO:0044464, GO:0043450, GO:0043231, GO:0046520, GO:…
LOC101296764	topless-related protein 2;	209.307	281.595	0.427996	0.0707929	GO:0090421, GO:0045892, GO:0051276, GO:0090304, GO:0008150, GO:0042221, GO:0044699, GO:0009987, GO:0005515, GO:0048731, GO:0010556, GO:0006796, GO:0007275, GO:0007165, GO:0018130, GO:0009790, GO:0009791, GO:0009793, GO:0016905, GO:1901362, GO:1901360, GO:0044237, GO:0044238, GO:0009719, GO:0009653, GO:0010154, GO:0044464, GO:0042802, GO:0071495, GO:0016773, GO:0022414, GO:0060255, GO:0006464, GO:…
LOC101296842	copper-transporting ATPase RAN1;	237.296	281.37	0.245727	0.354731	GO:0006486, GO:0006200, GO:0000305, GO:0009201, GO:0046130, GO:0043682, GO:0005216, GO:0022890, GO:0009119, GO:0046034, GO:0009116, GO:0009117, GO:0008551, GO:0032559, GO:0009259, GO:0016887, GO:0070574, GO:0032555, GO:0009987, GO:0009199, GO:0032550, GO:0072523, GO:0001882, GO:0032553, GO:0019693, GO:0007165, GO:0018130, GO:0046688, GO:0005737, GO:0046128, GO:0046129, GO:1901363, GO:1901362, GO:…
LOC101293524	leucine--tRNA ligase, cytoplasmic; leucine--tRNA ligase, cytoplasmic;	229.697	280.839	0.290013	0.239625	GO:0090304, GO:0019752, GO:0032559, GO:0032555, GO:0009987, GO:0032550, GO:0006448, GO:0001882, GO:0032553, GO:0010556, GO:1901363, GO:1901360, GO:0006450, GO:0043039, GO:0043038, GO:0044237, GO:0044238, GO:0052689, GO:0065007, GO:0044464, GO:0060255, GO:0030554, GO:0043436, GO:0044281, GO:0005575, GO:0043231, GO:1901564, GO:0006429, GO:0032268, GO:0036094, GO:0009536, GO:0008150, GO:0008152, GO:…
LOC101297272	beta-glucosidase 13-like;	7.00978	280.458	5.32211	8.2e-54	GO:0080079, GO:0005840, GO:0032991, GO:0044237, GO:0000302, GO:0051275, GO:0044238, GO:0007047, GO:0042221, GO:0019757, GO:0009826, GO:0009827, GO:0071732, GO:0044699, GO:0009987, GO:0016137, GO:0009251, GO:0032989, GO:0005618, GO:0007275, GO:0016143, GO:0051273, GO:0071281, GO:0005975, GO:0005976, GO:0019748, GO:0071495, GO:0008422, GO:0071555, GO:0071554, GO:0044464, GO:0009651, GO:0009719, GO:…
LOC101296022	tubulin alpha-2 chain-like;	887.039	280.367	-1.66159	8.13e-07	GO:0055044, GO:0044237, GO:0046130, GO:0009119, GO:0046039, GO:0051603, GO:0019001, GO:0009116, GO:0009117, GO:0005996, GO:0006508, GO:0005200, GO:0006970, GO:0000902, GO:0032555, GO:0009987, GO:0009199, GO:0032550, GO:0001882, GO:0032553, GO:0005618, GO:0019693, GO:0009146, GO:0007017, GO:0006195, GO:1901363, GO:0005874, GO:1901361, GO:1901360, GO:0005975, GO:0009207, GO:0009205, GO:0009203, GO:…
LOC101312203	DEAD-box ATP-dependent RNA helicase 7;	511.144	279.671	-0.86998	0.000409729	GO:0006200, GO:0046130, GO:0090304, GO:0009119, GO:0046034, GO:0032259, GO:0009116, GO:0009117, GO:0051604, GO:0032559, GO:0016887, GO:0032555, GO:0009987, GO:0009199, GO:0032550, GO:0001882, GO:0032553, GO:0043170, GO:0019693, GO:0008186, GO:0005737, GO:0006195, GO:1901363, GO:1901361, GO:1901360, GO:0070035, GO:0043330, GO:0043331, GO:0009207, GO:0009205, GO:0009203, GO:0044237, GO:0044238, GO:…
LOC101308317	CCR4-NOT transcription complex subunit 1 isoformX1; CCR4-NOT transcription complex subunit 1 isoformX2; CCR4-NOT transcription complex subunit 1 isoformX3;	323.437	279.48	-0.21072	0.41952	GO:0005575, GO:0016020
LOC101301636	40S ribosomal protein S11;	200.199	279.295	0.480359	0.0476715	GO:0005840, GO:0055044, GO:0051276, GO:0090304, GO:0008104, GO:0032259, GO:0033036, GO:0016032, GO:0019080, GO:0019083, GO:0032984, GO:0044699, GO:0009987, GO:0005618, GO:0009451, GO:0070972, GO:0034968, GO:0009909, GO:0018130, GO:1901363, GO:1901362, GO:1901361, GO:1901360, GO:0006414, GO:0044237, GO:0044238, GO:0016020, GO:0051239, GO:0016570, GO:0032991, GO:0065007, GO:0044464, GO:0006605, GO:…
LOC101303160	dihydrolipoyllysine-residue acetyltransferase component 1 of pyruvate dehydrogenase complex, mitochondrial;	93.7949	279.134	1.57338	5.75e-10	GO:0043754, GO:0044237, GO:0005967, GO:0042221, GO:0045254, GO:0019752, GO:0005996, GO:0032559, GO:0044699, GO:0019320, GO:0032555, GO:0009987, GO:0032550, GO:0001882, GO:0032553, GO:0046686, GO:1901363, GO:0051196, GO:0051193, GO:0005975, GO:0043234, GO:0044238, GO:0019318, GO:0044464, GO:0065007, GO:0032991, GO:0019098, GO:0016192, GO:0005515, GO:0010565, GO:0022414, GO:0036094, GO:0046914, GO:…
LOC101294077	40S ribosomal protein S23;	166.12	279.062	0.748361	0.00188894	GO:0005840, GO:0090304, GO:0008104, GO:0000226, GO:0016032, GO:0019080, GO:0019083, GO:0032984, GO:0044699, GO:0009987, GO:0008150, GO:0005515, GO:0010556, GO:0070972, GO:0022402, GO:0018130, GO:1901362, GO:1901361, GO:1901360, GO:0006414, GO:0044237, GO:0044238, GO:0044464, GO:0032991, GO:0006605, GO:0072594, GO:0034621, GO:0034623, GO:0022414, GO:0022415, GO:0046907, GO:0022411, GO:0009057, GO:…
LOC101307541	probable cytosolic oligopeptidase A;	176.76	279.057	0.658809	0.00606014	GO:0009570, GO:0044710, GO:0044434, GO:0044237, GO:0046185, GO:0042221, GO:0010035, GO:0043167, GO:0044435, GO:0043169, GO:0043436, GO:0009507, GO:0019752, GO:0005737, GO:0044444, GO:0050896, GO:0044281, GO:0009987, GO:0003674, GO:0004222, GO:0051596, GO:0006508, GO:0046686, GO:0004175, GO:0006796, GO:0009532, GO:0006793, GO:0016310, GO:0005575, GO:0005576, GO:0043231, GO:0016787, GO:0070011, GO:…
LOC101298038	60S ribosomal protein L4;	139.183	278.635	1.00137	5.35e-05	GO:0005840, GO:0003723, GO:0090304, GO:0008104, GO:1901566, GO:0007047, GO:0043412, GO:0032259, GO:0033036, GO:0016032, GO:0009664, GO:0019080, GO:0019083, GO:0032984, GO:0044699, GO:0009987, GO:0009986, GO:0005515, GO:0005618, GO:0006796, GO:0009451, GO:0055044, GO:0070972, GO:0005615, GO:0022402, GO:0018130, GO:1901363, GO:1901362, GO:1901361, GO:1901360, GO:0043414, GO:0044237, GO:0044238, GO:…
LOC101310078	adenine phosphoribosyltransferase 1-like;	124.96	278.488	1.15614	8.87e-07	GO:0044422, GO:0009119, GO:0009112, GO:0009113, GO:0009116, GO:0009117, GO:0046033, GO:0008509, GO:0009987, GO:0006817, GO:0046686, GO:0019693, GO:0006810, GO:0018130, GO:0046128, GO:0046129, GO:1901362, GO:1901360, GO:0046083, GO:0034220, GO:0044237, GO:0044238, GO:0022891, GO:0016020, GO:0046084, GO:0006168, GO:0044464, GO:0009168, GO:0009167, GO:0006163, GO:0009165, GO:0006166, GO:0006167, GO:…
LOC101312432	ABC transporter B family member 11-like;	256.535	278.085	0.116391	0.761138	GO:0045893, GO:0009415, GO:0051603, GO:0070482, GO:0015893, GO:0061028, GO:0009199, GO:0010556, GO:0010557, GO:0007275, GO:0000305, GO:0009790, GO:0009791, GO:0006195, GO:0009793, GO:0060918, GO:0060856, GO:0005975, GO:0005976, GO:0010817, GO:0005886, GO:0016192, GO:0009991, GO:0071495, GO:0034621, GO:0034622, GO:0036094, GO:0006511, GO:0033280, GO:0030554, GO:0009725, GO:0043480, GO:0009723, GO:…
LOC101301744	early nodulin-like protein 2;	0.126929	277.979	11.0916	1.1e-50	-
LOC101301284	stem-specific protein TSJT1;	167.408	276.989	0.726465	0.00261298	GO:0044711, GO:0044710, GO:0008652, GO:0046394, GO:0009058, GO:1901565, GO:0009725, GO:0042221, GO:0043436, GO:0006807, GO:0097305, GO:0019752, GO:0044249, GO:0005737, GO:0006520, GO:0050896, GO:0044281, GO:0042398, GO:0044283, GO:1901575, GO:0009987, GO:0016053, GO:0005575, GO:0005634, GO:0043231, GO:1901564, GO:1901566, GO:1901576, GO:0009698, GO:1901360, GO:0042402, GO:0006725, GO:0044424, GO:…
LOC101293337	EIN3-binding F-box protein 1-like;	220.173	276.971	0.331157	0.563653	GO:0044237, GO:0010498, GO:0051603, GO:0019005, GO:0016881, GO:0044699, GO:0000278, GO:0009987, GO:0005515, GO:0030435, GO:0043934, GO:0022403, GO:0022402, GO:0000279, GO:0007049, GO:0043632, GO:0005575, GO:0044238, GO:0016020, GO:0044464, GO:0009719, GO:0009653, GO:0032991, GO:0048285, GO:0006513, GO:0022414, GO:0006511, GO:0048646, GO:0009725, GO:0042221, GO:0009723, GO:0050896, GO:0030163, GO:…
LOC101313641	uclacyanin-3-like;	216.358	276.894	0.355965	0.437258	-
LOC101307458	serine carboxypeptidase-like 7;	61.8017	276.691	2.16273	1.12e-14	GO:0070008, GO:0042435, GO:0042430, GO:0008654, GO:0009063, GO:0042221, GO:0009069, GO:0009117, GO:0019752, GO:0072330, GO:0044699, GO:0071407, GO:0009987, GO:0047202, GO:0048545, GO:0008652, GO:0005615, GO:0018130, GO:1901362, GO:1901360, GO:0019748, GO:0035556, GO:0010817, GO:0044237, GO:0044238, GO:0006753, GO:0009719, GO:0009851, GO:0009850, GO:0044464, GO:0043231, GO:0019932, GO:0071495, GO:…
LOC101296586	adenylate kinase 1, chloroplastic;	79.2671	276.209	1.80096	5.2e-14	GO:0008652, GO:0009124, GO:0090304, GO:0009119, GO:0009116, GO:0009117, GO:0019752, GO:0032559, GO:0009259, GO:0044699, GO:0032555, GO:0009987, GO:0032550, GO:0001882, GO:0001883, GO:0048731, GO:0007275, GO:0019693, GO:0018130, GO:0046128, GO:0046129, GO:1901363, GO:1901362, GO:1901360, GO:0044237, GO:0044238, GO:0044464, GO:0009168, GO:0009167, GO:0006163, GO:0009165, GO:0008270, GO:0006167, GO:…
LOC101300193	60S ribosomal protein L23-like;	199.081	275.972	0.471196	0.0656024	GO:0017038, GO:0005840, GO:0051169, GO:0090304, GO:0008104, GO:0000022, GO:0043412, GO:0032259, GO:0033036, GO:0016032, GO:0019080, GO:0019083, GO:0032984, GO:0044699, GO:0009987, GO:0008150, GO:0005515, GO:0048731, GO:0010556, GO:0007275, GO:0009451, GO:0070972, GO:0022403, GO:0022402, GO:0018130, GO:1901362, GO:1901361, GO:1901360, GO:0006414, GO:0044237, GO:0044238, GO:0044743, GO:0034504, GO:…
LOC101297735	probable caffeoyl-CoA O-methyltransferase At4g26220;	106.502	275.732	1.3725	3.37e-07	GO:0044711, GO:0044710, GO:0019748, GO:0008757, GO:0043167, GO:0043169, GO:0032259, GO:1901362, GO:0044249, GO:0044550, GO:0016741, GO:0016740, GO:0005488, GO:0009987, GO:0009808, GO:0009809, GO:0005575, GO:0005634, GO:0043231, GO:0042409, GO:0005737, GO:0009699, GO:0009698, GO:1901360, GO:0019438, GO:1901576, GO:0003824, GO:0044424, GO:0008171, GO:0009058, GO:0044237, GO:0008150, GO:0008152, GO:…
LOC101305386	eukaryotic translation initiation factor 3 subunit E;	198.379	275.618	0.474411	0.0509284	GO:0045893, GO:0003723, GO:0051168, GO:0043687, GO:0031050, GO:0090304, GO:0008104, GO:0005886, GO:0009640, GO:0051603, GO:0043248, GO:0033036, GO:0003743, GO:0043234, GO:0006508, GO:0006446, GO:0044451, GO:0044428, GO:0044699, GO:0071407, GO:0009987, GO:0005515, GO:0048731, GO:0010556, GO:0010557, GO:0007275, GO:0009909, GO:0009908, GO:0018130, GO:0009790, GO:0009791, GO:0009793, GO:1901363, GO:…
LOC101292176	major allergen Pru ar 1-like;	31.9222	275.364	3.10898	1.87e-24	GO:0006952, GO:0008150, GO:0006950, GO:0050896, GO:0009607
LOC101312462	60S ribosomal protein L26-1-like;	161.804	275.306	0.766817	0.00145872	GO:0005840, GO:0006364, GO:0090304, GO:0008104, GO:0071842, GO:0032259, GO:0033036, GO:0016032, GO:0019080, GO:0019083, GO:0032984, GO:0044699, GO:0009987, GO:0005515, GO:0009451, GO:0070972, GO:0018130, GO:1901363, GO:1901362, GO:1901361, GO:1901360, GO:0043414, GO:0044237, GO:0044238, GO:0016020, GO:0044464, GO:0032991, GO:0006605, GO:0072594, GO:0034621, GO:0034623, GO:0022414, GO:0022415, GO:…
LOC101304030	inositol oxygenase 4;	144.79	275.178	0.926338	0.0143031	GO:0042221, GO:0030104, GO:0009110, GO:0019751, GO:0019752, GO:0005996, GO:0019853, GO:0048037, GO:0044699, GO:0061024, GO:0009987, GO:0007165, GO:0065007, GO:0016234, GO:0050662, GO:0050661, GO:1901363, GO:0055114, GO:0005975, GO:0035556, GO:0019310, GO:0044237, GO:0044238, GO:0035690, GO:0009653, GO:0044464, GO:0009992, GO:0048878, GO:0036094, GO:0006766, GO:0006767, GO:0046914, GO:0046394, GO:…
LOC101309465	putative phosphatidylglycerol/phosphatidylinositol transfer protein DDB_G0282179;	297.093	275.033	-0.111292	0.683852	GO:0005737, GO:0044444, GO:0044464, GO:0005773, GO:0044424, GO:0043229, GO:0043226, GO:0005575, GO:0043231, GO:0043227, GO:0005622, GO:0005623
LOC101302340	uncharacterized protein LOC101302340; uncharacterized protein LOC101302340;	126.832	274.55	1.1141	2.18e-06	-
LOC101313287	glutathione S-transferase omega-like 2 isoform X2; glutathione S-transferase omega-like 2 isoform X1;	84.2258	274.375	1.70377	2.32e-10	GO:0031667, GO:0031669, GO:0044237, GO:0009056, GO:0009605, GO:0042221, GO:0006996, GO:0016043, GO:0000045, GO:0042594, GO:0044248, GO:0044444, GO:0016740, GO:0016765, GO:0022607, GO:0006950, GO:0070925, GO:0046686, GO:0044085, GO:0005623, GO:0005575, GO:0016236, GO:0051716, GO:0005737, GO:0005829, GO:0003824, GO:0044424, GO:0004364, GO:0050896, GO:0009267, GO:0008150, GO:0008152, GO:0007033, GO:…
LOC101299505	calcium-dependent protein kinase 32;	87.086	274.315	1.65541	2.99e-07	GO:0042175, GO:0009787, GO:0043269, GO:0043455, GO:0055044, GO:0009789, GO:0009612, GO:0002682, GO:0050832, GO:0008150, GO:0035967, GO:0035966, GO:0031365, GO:0042221, GO:0010941, GO:0031347, GO:0016020, GO:0032412, GO:1901421, GO:0072330, GO:0032559, GO:0044699, GO:0061024, GO:0032555, GO:0009987, GO:0032550, GO:0001882, GO:0001883, GO:0043069, GO:0046686, GO:0044432, GO:0006468, GO:0006498, GO:…
LOC101312501	ankyrin repeat domain-containing protein 2;	274.261	274.056	-0.00108755	0.998755	GO:0044422, GO:0008104, GO:2001141, GO:0042221, GO:0033036, GO:0044699, GO:0009987, GO:0009707, GO:0048731, GO:0046686, GO:0010556, GO:0007275, GO:0009791, GO:0044237, GO:0044238, GO:0016020, GO:0016021, GO:0044464, GO:0065007, GO:0072598, GO:0006457, GO:0006605, GO:0072594, GO:0072596, GO:0022414, GO:0060255, GO:0009941, GO:0031975, GO:0009527, GO:0009526, GO:0033365, GO:0050896, GO:0031300, GO:…
LOC101297210	ruBisCO large subunit-binding protein subunit alpha;	185.792	274.032	0.560691	0.0221451	GO:0005840, GO:0042026, GO:0044422, GO:0000302, GO:0042221, GO:0009117, GO:0009218, GO:0044464, GO:0032559, GO:0044699, GO:0032555, GO:0009987, GO:0032550, GO:0001882, GO:0001883, GO:0048731, GO:0007275, GO:0019693, GO:0009908, GO:0018130, GO:0009790, GO:0009791, GO:0009793, GO:1901363, GO:0009416, GO:1901265, GO:1901360, GO:0044237, GO:0044238, GO:0016020, GO:0006753, GO:0006457, GO:0048437, GO:…
LOC101305628	40S ribosomal protein S25-2;	195.706	273.831	0.484627	0.0594365	GO:0032259, GO:0044710, GO:0005840, GO:0016070, GO:0055044, GO:0044237, GO:0031974, GO:0090304, GO:0008150, GO:0044437, GO:0006807, GO:0043412, GO:0009536, GO:0009507, GO:0009506, GO:0005737, GO:0046483, GO:0022627, GO:0022626, GO:0005730, GO:0031981, GO:0005773, GO:0009987, GO:0005774, GO:0030054, GO:0006139, GO:0031090, GO:0044391, GO:0005575, GO:0005634, GO:0043231, GO:0043233, GO:0043232, GO:…
LOC101309707	CBL-interacting serine/threonine-protein kinase 23;	76.3031	271.932	1.83348	5.27e-14	GO:0023057, GO:0042631, GO:0009787, GO:0043269, GO:0009926, GO:0009788, GO:0044238, GO:0005774, GO:0071555, GO:0071554, GO:0042221, GO:0051704, GO:0016036, GO:0030154, GO:0016020, GO:0009664, GO:0007049, GO:0032559, GO:0044699, GO:0032555, GO:0009987, GO:0032550, GO:0001882, GO:0005515, GO:0048731, GO:0010555, GO:0006468, GO:0007275, GO:0007165, GO:0022402, GO:0009966, GO:0000902, GO:1901363, GO:…
LOC101305151	probable WRKY transcription factor 25;	82.6945	271.569	1.71551	2.88e-11	GO:0033554, GO:0002682, GO:0090304, GO:0008104, GO:0006955, GO:0042221, GO:0010941, GO:0006810, GO:0044699, GO:0061024, GO:0061025, GO:0009987, GO:0005515, GO:0010556, GO:0006468, GO:0007165, GO:0018130, GO:1901363, GO:1901362, GO:1901360, GO:0044237, GO:0044238, GO:0050776, GO:0009751, GO:0009651, GO:0044464, GO:0006605, GO:0043231, GO:0060255, GO:0046907, GO:0071446, GO:0009408, GO:0009409, GO:…
LOC101300970	UDP-glycosyltransferase 74E1-like isoform X1; UDP-glycosyltransferase 74F2-like isoform X2;	42.5228	271.465	2.67431	2.13e-10	GO:0016138, GO:0071407, GO:0009414, GO:0016137, GO:0007275, GO:0080167, GO:0010817, GO:0009851, GO:0009850, GO:1901565, GO:0009991, GO:0071495, GO:0071496, GO:0034620, GO:0010054, GO:0046907, GO:0046395, GO:0046394, GO:0009725, GO:0035251, GO:0043436, GO:0022622, GO:0022621, GO:0050896, GO:0006952, GO:0006950, GO:0010583, GO:0070882, GO:0015706, GO:0070887, GO:0072330, GO:1901576, GO:0045184, GO:…
LOC101313605	long chain acyl-CoA synthetase 4-like;	343.495	271.297	-0.340382	0.196102	GO:0016877, GO:0072330, GO:0007275, GO:0009791, GO:0009059, GO:0009058, GO:0031399, GO:0031410, GO:0043231, GO:0009991, GO:0071495, GO:0036314, GO:0036094, GO:0046395, GO:0046394, GO:0030554, GO:0009725, GO:0046983, GO:0043436, GO:0043434, GO:0022622, GO:0022621, GO:0050896, GO:0006952, GO:0006950, GO:0006955, GO:0051347, GO:0034440, GO:0070887, GO:1901576, GO:1901575, GO:0034284, GO:0034285, GO:…
LOC101309758	pentatricopeptide repeat-containing protein At4g33170-like;	237.773	271.286	0.190211	0.464283	GO:0005575, GO:0008150
LOC101311221	ABC transporter B family member 11-like; ABC transporter B family member 11-like; ABC transporter B family member 11-like;	241.015	271.201	0.170263	0.590561	GO:0045893, GO:0051603, GO:0070482, GO:0015893, GO:0061028, GO:0009199, GO:0010556, GO:0010557, GO:0007275, GO:0000305, GO:0009790, GO:0009791, GO:0006195, GO:0009793, GO:0060918, GO:0060856, GO:0005975, GO:0005976, GO:0010817, GO:0005886, GO:0016192, GO:0030029, GO:0071495, GO:0034621, GO:0034622, GO:0036094, GO:0006511, GO:0033280, GO:0030554, GO:0009725, GO:0043480, GO:0009723, GO:0022622, GO:…
LOC101301041	transformation/transcription domain-associated protein isoform X1; transformation/transcription domain-associated protein isoform X2;	396.753	271.048	-0.549641	0.0322529	GO:0044237, GO:0051276, GO:0008150, GO:0007049, GO:0044451, GO:0009987, GO:0043967, GO:0010556, GO:0005575, GO:0044238, GO:0032991, GO:0065007, GO:0007346, GO:0044464, GO:0016591, GO:0033276, GO:0010564, GO:0060255, GO:0016585, GO:0031974, GO:0055029, GO:0000123, GO:0018393, GO:0018394, GO:0016740, GO:0080090, GO:0031981, GO:2001141, GO:0006355, GO:0030914, GO:0043234, GO:0043231, GO:0043233, GO:…
LOC101301782	uncharacterized protein LOC101301782;	284.318	270.686	-0.0708668	0.803234	GO:0042579, GO:0005737, GO:0044444, GO:0044464, GO:0043226, GO:0005777, GO:0044424, GO:0043229, GO:0005575, GO:0043231, GO:0043227, GO:0005622, GO:0005623
LOC101313349	probable methyltransferase PMT26;	288.643	270.621	-0.0930364	0.73918	GO:0048869, GO:0055044, GO:0044422, GO:0008654, GO:0032259, GO:0030154, GO:0019752, GO:0044699, GO:0009987, GO:0032989, GO:0048731, GO:0005618, GO:0007275, GO:0009555, GO:0044237, GO:0044238, GO:0071554, GO:0016020, GO:0016021, GO:0000139, GO:0005768, GO:0009653, GO:0044464, GO:0008544, GO:0009913, GO:0010015, GO:0005783, GO:0090407, GO:0005789, GO:0019637, GO:0010053, GO:0008168, GO:0043436, GO:…
LOC101304568	40S ribosomal protein S30;	157.829	270.44	0.776967	0.00147161	GO:0044710, GO:0005840, GO:0006412, GO:0044422, GO:0031974, GO:0044391, GO:0044249, GO:0005737, GO:0005730, GO:0022627, GO:0022626, GO:0044428, GO:0031981, GO:0044267, GO:0009987, GO:0044260, GO:0010467, GO:0005575, GO:0005634, GO:0043231, GO:0043233, GO:0043232, GO:0070013, GO:0071704, GO:0032991, GO:0044445, GO:0044424, GO:0009058, GO:0030529, GO:0044237, GO:0044238, GO:0008150, GO:0043170, GO:…
LOC101306223	40S ribosomal protein S16;	182.771	270.25	0.564259	0.0220336	GO:0005840, GO:0055044, GO:0006364, GO:0090304, GO:0008104, GO:0000022, GO:0033036, GO:0016032, GO:0019080, GO:0019083, GO:0032984, GO:0044699, GO:0009987, GO:0044428, GO:0005618, GO:0044391, GO:0070972, GO:0022403, GO:0022402, GO:0018130, GO:0006396, GO:1901363, GO:1901362, GO:1901361, GO:1901360, GO:0044237, GO:0044238, GO:0016020, GO:0044464, GO:0032991, GO:0006605, GO:0072594, GO:0034621, GO:…
LOC101291174	nicotinate phosphoribosyltransferase;	87.6477	270.136	1.62377	2.34e-11	GO:0002119, GO:0043603, GO:0009117, GO:0009820, GO:0044699, GO:0009987, GO:0048731, GO:0007275, GO:0018130, GO:0009790, GO:0009791, GO:0009792, GO:1901362, GO:1901360, GO:0044237, GO:0044238, GO:0006725, GO:0044464, GO:0009165, GO:0006769, GO:0022414, GO:0006766, GO:0006767, GO:0051188, GO:0051186, GO:0090407, GO:0019637, GO:0019438, GO:0040035, GO:0016740, GO:0044281, GO:0048608, GO:0061458, GO:…
LOC101297007	membrane steroid-binding protein 2;	130.184	270.073	1.05278	7.26e-06	GO:0044422, GO:0009986, GO:0003824, GO:0005515, GO:0016628, GO:0001558, GO:0005615, GO:0009967, GO:0009966, GO:1901363, GO:0055114, GO:0045926, GO:0020037, GO:0016020, GO:0016021, GO:0044464, GO:0010646, GO:0010647, GO:0043233, GO:0048523, GO:0005783, GO:0043167, GO:0031976, GO:0005789, GO:0031974, GO:0042651, GO:0031984, GO:0031981, GO:0034357, GO:0008083, GO:0005575, GO:0005576, GO:0016627, GO:…
LOC101309581	60S ribosomal protein L13a-4;	164.06	269.765	0.717503	0.00284863	GO:0005840, GO:0055044, GO:0090304, GO:0008104, GO:0032259, GO:0033036, GO:0016032, GO:0009664, GO:0019080, GO:0019083, GO:0032984, GO:0044699, GO:0009987, GO:0009451, GO:0070972, GO:0018130, GO:1901362, GO:1901361, GO:1901360, GO:0006414, GO:0044237, GO:0044238, GO:0071554, GO:0016020, GO:0044464, GO:0032991, GO:0006605, GO:0072594, GO:0034621, GO:0034623, GO:0022414, GO:0022415, GO:0046907, GO:…
LOC101296049	transcription factor GTE7-like;	228.246	269.539	0.239888	0.348153	-
LOC101315146	ATP synthase subunit beta, mitochondrial-like;	191.306	269.341	0.493561	0.0498486	GO:0001525, GO:0006091, GO:0006200, GO:0044237, GO:0046130, GO:0022890, GO:0009119, GO:0045259, GO:0046034, GO:0042288, GO:0009116, GO:0009117, GO:0044455, GO:0008553, GO:0005753, GO:0005754, GO:0032559, GO:0016887, GO:0032555, GO:0009987, GO:0009199, GO:0032550, GO:0016820, GO:0001882, GO:0001883, GO:0048731, GO:0046686, GO:0007275, GO:0009185, GO:0019693, GO:0008187, GO:0007162, GO:0043499, GO:…
LOC101296547	pathogenesis-related protein PR-4-like;	0.194271	269.244	10.4265	6.06e-59	GO:0051707, GO:0051704, GO:0009725, GO:0050832, GO:0009607, GO:0009723, GO:0042221, GO:0097367, GO:0045087, GO:0008061, GO:0009628, GO:0050896, GO:0005488, GO:0009620, GO:0006952, GO:0006950, GO:0006955, GO:0009627, GO:0002376, GO:0009615, GO:0009617, GO:0030246, GO:0042742, GO:0008150, GO:0080027, GO:0009651, GO:0009719, GO:0003674, GO:0009817, GO:0009814, GO:0010033, GO:0006970
LOC105352469	classical arabinogalactan protein 5-like;	371.498	269.013	-0.465686	0.285202	-
LOC101313393	ruBisCO large subunit-binding protein subunit beta, chloroplastic;	198.337	268.661	0.437874	0.0731905	GO:0005840, GO:0042026, GO:0044422, GO:0008654, GO:0090304, GO:0000023, GO:0016051, GO:0043412, GO:0019752, GO:0044464, GO:0032559, GO:0044699, GO:0032555, GO:0009987, GO:0032550, GO:0001882, GO:0001883, GO:0048731, GO:0007275, GO:0009451, GO:0009908, GO:0009791, GO:1901363, GO:0033692, GO:1901265, GO:0016108, GO:0005975, GO:0005976, GO:0044237, GO:0044238, GO:0016020, GO:0032991, GO:0016109, GO:…
LOC101295604	uncharacterized protein At3g15000, mitochondrial-like;	185.966	267.756	0.525883	0.029799	-
LOC101303008	LOW QUALITY PROTEIN: dihydropyrimidinase;	199.103	267.285	0.424834	0.0952312	GO:0006206, GO:0046135, GO:0006208, GO:0009062, GO:0008104, GO:0009112, GO:0072663, GO:0009116, GO:0033036, GO:0019752, GO:0009987, GO:0019859, GO:0031406, GO:0005515, GO:0005615, GO:0006210, GO:0072527, GO:0006212, GO:1901360, GO:0019395, GO:0044237, GO:0044238, GO:0044743, GO:0016558, GO:0044464, GO:0006605, GO:0072594, GO:1901565, GO:0009164, GO:0008270, GO:0051289, GO:0071496, GO:0002054, GO:…
LOC101313589	ubiquitin-activating enzyme E1 1; ubiquitin-activating enzyme E1 1; ubiquitin-activating enzyme E1 1; ubiquitin-activating enzyme E1 1;	214.894	267.141	0.313951	0.212323	GO:0045893, GO:0045892, GO:0051168, GO:0051169, GO:0051603, GO:0010556, GO:0010557, GO:0007275, GO:0007276, GO:0010558, GO:0009791, GO:0005975, GO:0005886, GO:0043231, GO:0034621, GO:0034622, GO:0036094, GO:0006511, GO:0046907, GO:0046395, GO:0030554, GO:0043436, GO:0050896, GO:0006950, GO:0030163, GO:0009640, GO:0006355, GO:0016458, GO:0000741, GO:0051028, GO:0034440, GO:0015931, GO:1901575, GO:…
LOC101295163	probable WRKY transcription factor 46;	23.8408	266.808	3.48478	1.38e-21	GO:0051252, GO:0031323, GO:0097159, GO:0019222, GO:0051171, GO:0050789, GO:0005488, GO:0031326, GO:0003700, GO:2000112, GO:2001141, GO:0065007, GO:0006355, GO:0010556, GO:1901363, GO:0043565, GO:0009889, GO:0050794, GO:0080090, GO:0008150, GO:0019219, GO:0010468, GO:0003674, GO:0003677, GO:0003676, GO:0060255, GO:0001071
LOC101299942	callose synthase 9;	253.331	266.031	0.0705788	0.803021	GO:0015698, GO:0051273, GO:0000148, GO:0002684, GO:0002682, GO:0051274, GO:0071555, GO:0008104, GO:0043227, GO:0055044, GO:0071554, GO:0042221, GO:0010941, GO:0030054, GO:0010769, GO:0009826, GO:0009827, GO:0006811, GO:0048827, GO:0044699, GO:0071407, GO:0061025, GO:0009987, GO:0044459, GO:0032989, GO:0000279, GO:0034637, GO:0007275, GO:0007276, GO:0001558, GO:0007165, GO:0007568, GO:0065007, GO:…
LOC101309045	6-phosphogluconate dehydrogenase, decarboxylating 2, chloroplastic;	489.558	265.529	-0.882559	0.00033807	GO:0044710, GO:0051186, GO:0016052, GO:0097159, GO:0019637, GO:0019520, GO:0043436, GO:0006807, GO:0019521, GO:0009117, GO:0000166, GO:0019752, GO:0005996, GO:0006732, GO:0006098, GO:0005488, GO:0048037, GO:0046483, GO:0055086, GO:0019320, GO:0006739, GO:1901360, GO:0044262, GO:0016491, GO:1901265, GO:0006139, GO:0006796, GO:0072524, GO:0006793, GO:0009056, GO:0006753, GO:1901564, GO:0009987, GO:…
LOC101296454	ABC transporter F family member 1;	150.816	265.159	0.813999	0.00100038	GO:0005840, GO:0006200, GO:0043234, GO:0051168, GO:0051169, GO:0046130, GO:0005740, GO:0009119, GO:0046034, GO:0009116, GO:0009117, GO:0019752, GO:0005996, GO:0019243, GO:0032559, GO:0016887, GO:0019320, GO:0032555, GO:0009987, GO:0009199, GO:0032550, GO:0042995, GO:0001882, GO:0001883, GO:0043190, GO:0019693, GO:0005737, GO:0006195, GO:1901363, GO:1901361, GO:1901360, GO:0005975, GO:0009207, GO:…
LOC101313264	wall-associated receptor kinase-like 20;	167.451	265.007	0.662328	0.0142827	GO:0048569, GO:0044711, GO:0002682, GO:0050832, GO:0008104, GO:0019758, GO:0016144, GO:0042221, GO:0030104, GO:0010941, GO:0006810, GO:0009826, GO:0016138, GO:0032559, GO:0044699, GO:0071407, GO:0032555, GO:0009987, GO:0016137, GO:0032550, GO:0003824, GO:0001882, GO:0005515, GO:0048731, GO:0005618, GO:0006796, GO:0007275, GO:0016143, GO:0009992, GO:0010027, GO:0007165, GO:0009908, GO:0007166, GO:…
LOC101310851	indole-3-acetic acid-induced protein ARG2;	529.26	264.858	-0.998806	0.00126519	GO:0006950, GO:0050896, GO:0008150
LOC101294945	SNAP25 homologous protein SNAP33-like;	82.156	264.352	1.68603	7.04e-09	GO:0048869, GO:0009867, GO:0044711, GO:0031224, GO:0002682, GO:0006497, GO:0050832, GO:0008104, GO:0035967, GO:0006955, GO:0071555, GO:0031365, GO:0042221, GO:0010941, GO:0031347, GO:0030154, GO:0051606, GO:0019752, GO:0009664, GO:0009827, GO:0072330, GO:0044699, GO:0061024, GO:0061025, GO:0009987, GO:0032989, GO:0005515, GO:0007275, GO:0006498, GO:0007165, GO:0022402, GO:0000902, GO:1901362, GO:…
LOC101313110	ATP-dependent Clp protease ATP-binding subunit clpA homolog CD4B, chloroplastic;	215.615	264.258	0.293495	0.232475	GO:0034357, GO:0019222, GO:0006200, GO:0046130, GO:0000302, GO:0071822, GO:0090304, GO:0008104, GO:0009119, GO:0042803, GO:0046034, GO:0009116, GO:0009117, GO:0042170, GO:0072521, GO:0032559, GO:0016887, GO:0061024, GO:0032555, GO:0009987, GO:0009199, GO:0032550, GO:0009706, GO:0001882, GO:0001883, GO:0004176, GO:0042802, GO:0010380, GO:0019693, GO:0010027, GO:0018130, GO:0006195, GO:1901363, GO:…
LOC101308758	F-box/kelch-repeat protein SKIP11-like; F-box/kelch-repeat protein SKIP11-like;	74.0924	264.165	1.83391	1.69e-11	GO:0015698, GO:0042631, GO:0009062, GO:0042221, GO:0016036, GO:0019752, GO:0016881, GO:0009987, GO:0009415, GO:0009414, GO:0010817, GO:0044237, GO:0044238, GO:0065007, GO:0005634, GO:0044464, GO:0034754, GO:0009991, GO:0071496, GO:0016054, GO:0071214, GO:0046395, GO:0006820, GO:0006826, GO:0043436, GO:0000041, GO:0050896, GO:0044281, GO:0044282, GO:0010167, GO:0006950, GO:0015706, GO:0005777, GO:…
LOC101315359	40S ribosomal protein S17-like;	166.635	264.089	0.664352	0.00756209	GO:0005840, GO:0006364, GO:0090304, GO:0008104, GO:1901566, GO:0000028, GO:0032259, GO:0033036, GO:0016032, GO:0019080, GO:0019083, GO:0032984, GO:0044699, GO:0009987, GO:0006796, GO:0009451, GO:0070972, GO:0018130, GO:0044281, GO:1901362, GO:1901361, GO:1901360, GO:0009059, GO:0034101, GO:0043414, GO:0044237, GO:0044238, GO:0016020, GO:0044464, GO:0065007, GO:0032991, GO:0006605, GO:0072594, GO:…
LOC101311183	aldehyde dehydrogenase family 2 member B7, mitochondrial-like;	122.166	263.798	1.11058	1.83e-05	GO:0001655, GO:0001654, GO:0042133, GO:0042136, GO:0070482, GO:0072330, GO:0005759, GO:0007272, GO:0007275, GO:0006776, GO:0006775, GO:0007507, GO:0009791, GO:0009792, GO:0009799, GO:0005975, GO:0072114, GO:0010817, GO:2001038, GO:0009855, GO:0016620, GO:0009991, GO:0071495, GO:0071496, GO:0014706, GO:0048729, GO:0036094, GO:0001505, GO:0016918, GO:0021536, GO:0001508, GO:0042552, GO:0030554, GO:…
LOC101293098	probable xyloglucan endotransglucosylase/hydrolase protein 30;	106.167	263.354	1.31073	8.58e-06	GO:0006950, GO:0055044, GO:0031224, GO:0044711, GO:0071555, GO:0008150, GO:0042221, GO:0009826, GO:0009827, GO:0009825, GO:0044699, GO:0009987, GO:0044459, GO:0032989, GO:0048731, GO:0005618, GO:0007275, GO:0009908, GO:0009791, GO:0009411, GO:1901362, GO:0009415, GO:1901360, GO:0010087, GO:0060918, GO:0006694, GO:0005975, GO:0005976, GO:0010817, GO:0044237, GO:0044238, GO:0071554, GO:0016020, GO:…
LOC101307794	isoflavone reductase homolog;	133.571	262.824	0.976475	0.000113758	GO:0043455, GO:0055044, GO:0044711, GO:0008150, GO:0042221, GO:0047526, GO:0031328, GO:0010410, GO:0010413, GO:0009987, GO:0034637, GO:0046686, GO:0010383, GO:0010382, GO:0016725, GO:0018130, GO:0016726, GO:1901363, GO:1901362, GO:1901360, GO:0005975, GO:0005976, GO:0044036, GO:0019748, GO:0044237, GO:0044238, GO:0071554, GO:0016020, GO:0044038, GO:0009807, GO:0044464, GO:0009991, GO:0071496, GO:…
LOC101310392	peroxidase N;	92.3968	261.969	1.50363	9.84e-05	GO:0000302, GO:0050832, GO:0042221, GO:0009826, GO:0044699, GO:0009987, GO:0032989, GO:0005515, GO:0048731, GO:0005618, GO:0007275, GO:0009908, GO:0002215, GO:0009791, GO:1901363, GO:0009416, GO:0055114, GO:0045926, GO:0020037, GO:0044237, GO:0061458, GO:0016020, GO:0009651, GO:0009653, GO:0044464, GO:0042743, GO:0072593, GO:0048046, GO:0022414, GO:0034599, GO:0050896, GO:0048608, GO:0009505, GO:…
LOC105349266	nucleoside diphosphate kinase 3-like;	112.39	261.234	1.21682	3.13e-07	GO:0009543, GO:0005740, GO:0019001, GO:0009218, GO:0005758, GO:0009199, GO:0007275, GO:0046128, GO:0046129, GO:0009853, GO:0032561, GO:0016192, GO:0008270, GO:0019900, GO:0036094, GO:0006221, GO:0006220, GO:0006228, GO:0046390, GO:0030554, GO:0009725, GO:0043388, GO:0050897, GO:0050896, GO:0009152, GO:0060548, GO:0006950, GO:0070887, GO:0044212, GO:1901576, GO:0034284, GO:0046939, GO:0008092, GO:…
LOC101292533	uncharacterized protein LOC101292533;	134.1	261.139	0.96148	9.56e-05	GO:0005737, GO:0044444, GO:0005783, GO:0044464, GO:0043226, GO:0044424, GO:0043229, GO:0005575, GO:0043231, GO:0043227, GO:0005622, GO:0005623
LOC101303910	BRASSINOSTEROID INSENSITIVE 1-associated receptor kinase 1-like;	140.095	260.89	0.897018	0.00032888	GO:0090421, GO:0005102, GO:0043455, GO:0043234, GO:0044422, GO:0051276, GO:0002682, GO:0042802, GO:0008150, GO:0009755, GO:0006955, GO:0051301, GO:0042221, GO:0010941, GO:0031347, GO:0030154, GO:0000226, GO:0007049, GO:0032559, GO:0044699, GO:0071407, GO:0032555, GO:0009987, GO:0032550, GO:0080090, GO:0001882, GO:0001883, GO:0048731, GO:0006468, GO:0007275, GO:0007276, GO:0004713, GO:0048518, GO:…
LOC101314430	uncharacterized protein LOC101314430;	48.9787	260.738	2.41233	1.53e-20	GO:0051234, GO:0071310, GO:0015031, GO:0070887, GO:0002682, GO:0009725, GO:0008104, GO:0032870, GO:0045088, GO:0071446, GO:0051641, GO:0009605, GO:0042221, GO:0080135, GO:0080134, GO:0050789, GO:0033036, GO:0051649, GO:0009628, GO:0006612, GO:0006886, GO:0009743, GO:0044699, GO:0009646, GO:0009863, GO:0009987, GO:0006950, GO:0009642, GO:0009867, GO:0071395, GO:0006810, GO:0034613, GO:0071407, GO:…
LOC101293895	prosaposin-like;	208.145	260.548	0.323917	0.200266	GO:0044710, GO:0006643, GO:0006807, GO:0005737, GO:0005773, GO:0009987, GO:0005575, GO:0043231, GO:1901564, GO:0000323, GO:0044424, GO:0044255, GO:0044237, GO:0044238, GO:0008150, GO:0008152, GO:0071704, GO:0044444, GO:0006629, GO:0044464, GO:0005764, GO:0043229, GO:0043226, GO:0006665, GO:0043227, GO:0005622, GO:0005623
LOC101300431	beta-glucosidase 12-like;	0.397299	260.385	9.3372	1.46e-54	GO:0030243, GO:0080079, GO:0005840, GO:0032991, GO:0044237, GO:0000302, GO:0051275, GO:0044238, GO:0007047, GO:0042221, GO:0045893, GO:0019757, GO:0009826, GO:0009827, GO:0071732, GO:0044699, GO:0009987, GO:0016137, GO:0009251, GO:0032989, GO:0005618, GO:0010556, GO:0010557, GO:0007275, GO:0031323, GO:0051273, GO:0071281, GO:0080167, GO:0005975, GO:0005976, GO:0019748, GO:0071495, GO:0008422, GO:…
LOC101292738	zinc finger A20 and AN1 domain-containing stress-associated protein 8-like isoform X1; zinc finger A20 and AN1 domain-containing stress-associated protein 8-like isoform X2;	232.95	260.38	0.160527	0.569014	GO:0043122, GO:0043455, GO:0055044, GO:0044267, GO:0002682, GO:0040011, GO:0008104, GO:0043227, GO:0042221, GO:0072663, GO:0010941, GO:0030054, GO:0006810, GO:0016881, GO:0060322, GO:0060324, GO:0044699, GO:0061024, GO:0061025, GO:0009987, GO:0051865, GO:0005515, GO:0048731, GO:0001701, GO:0007275, GO:0022403, GO:0022402, GO:0007167, GO:0007166, GO:0009790, GO:0009791, GO:0009792, GO:1901363, GO:…
LOC101294363	probable phospholipid hydroperoxide glutathione peroxidase;	177.374	260.09	0.552191	0.0364229	GO:0006325, GO:0044710, GO:0009404, GO:0009407, GO:0051276, GO:0009056, GO:0006970, GO:0042221, GO:0006996, GO:0005739, GO:0006979, GO:0009536, GO:0009507, GO:0009628, GO:0005737, GO:0050896, GO:0007623, GO:0044699, GO:0009987, GO:0006950, GO:0004601, GO:0016491, GO:0004602, GO:0046686, GO:0071840, GO:0005575, GO:0005576, GO:0008152, GO:0043231, GO:0047066, GO:0006333, GO:0044248, GO:0016684, GO:…
LOC101294015	uncharacterized protein LOC101294015 isoform X2; uncharacterized protein LOC101294015 isoform X1;	122.348	260.083	1.08784	8.84e-05	GO:0044710, GO:0043167, GO:0043169, GO:0006807, GO:0005488, GO:0046483, GO:0009987, GO:0065007, GO:0042445, GO:0005575, GO:0034754, GO:1901564, GO:0009690, GO:0065008, GO:0010817, GO:0044237, GO:0016020, GO:0008150, GO:0008152, GO:0071704, GO:0071944, GO:0044464, GO:0005886, GO:0009308, GO:0008270, GO:0003674, GO:0006725, GO:0046872, GO:0005623, GO:0046914
LOC101306088	zinc finger CCCH domain-containing protein 29-like;	209.889	259.749	0.307482	0.252085	GO:0002682, GO:0050832, GO:0035966, GO:0035967, GO:0052542, GO:0042221, GO:0010941, GO:0033036, GO:0006811, GO:0044699, GO:0071407, GO:0061025, GO:0009987, GO:0070085, GO:0010556, GO:0007165, GO:0043449, GO:1901363, GO:0009416, GO:0009755, GO:0005975, GO:0043450, GO:0035556, GO:0044237, GO:0044238, GO:0050776, GO:0009719, GO:0065007, GO:0044464, GO:0006605, GO:0043231, GO:0008270, GO:0008104, GO:…
LOC101306275	eukaryotic translation initiation factor 4G; eukaryotic translation initiation factor 4G;	226.205	259.033	0.195525	0.446786	GO:0044710, GO:0097159, GO:0090304, GO:0006807, GO:0003743, GO:0044249, GO:0005488, GO:0046483, GO:0044267, GO:0016070, GO:0009987, GO:0003723, GO:0044260, GO:0006139, GO:0071704, GO:1901363, GO:1901360, GO:0034641, GO:0044237, GO:0044238, GO:0008150, GO:0043170, GO:0008152, GO:1901576, GO:0009059, GO:0009058, GO:0006725, GO:0034645, GO:0019538, GO:0008135, GO:0003674, GO:0003677, GO:0003676, GO:…
LOC101297525	mediator of RNA polymerase II transcription subunit 15a isoform X1; mediator of RNA polymerase II transcription subunit 15a isoform X2;	168.276	258.376	0.618616	0.0104089	-
LOC101303103	(-)-germacrene D synthase-like;	0.186306	258.313	10.4277	6.33e-70	GO:0044710, GO:0051762, GO:0008610, GO:0033383, GO:0009058, GO:0047461, GO:0019637, GO:0016114, GO:0050449, GO:0051761, GO:0043167, GO:0043169, GO:0000287, GO:0045338, GO:0044249, GO:0005737, GO:0050896, GO:0005488, GO:0006952, GO:0009987, GO:0034003, GO:0034005, GO:0006796, GO:0009507, GO:0006793, GO:0005575, GO:0016829, GO:0043231, GO:0006720, GO:1901576, GO:0046246, GO:0003824, GO:0044424, GO:…
LOC101315016	uncharacterized protein LOC101315016;	39.2966	258.115	2.71549	4.42e-25	GO:0044710, GO:0008610, GO:0008653, GO:1901135, GO:0009311, GO:0009312, GO:0046401, GO:0044249, GO:0005737, GO:0016740, GO:0009987, GO:0044264, GO:0044262, GO:0016051, GO:0044260, GO:0034637, GO:0009103, GO:0033692, GO:1901137, GO:0005575, GO:0043231, GO:0005794, GO:0071704, GO:0044723, GO:0005975, GO:0005976, GO:0003824, GO:0044424, GO:0044255, GO:0000271, GO:0044237, GO:0044238, GO:0016020, GO:…
LOC101302952	macrophage migration inhibitory factor homolog;	144.204	258.037	0.839495	0.000290794	GO:0042579, GO:0005737, GO:0044444, GO:0044464, GO:0043226, GO:0005777, GO:0003674, GO:0044424, GO:0043229, GO:0009507, GO:0005575, GO:0009536, GO:0043231, GO:0043227, GO:0005622, GO:0005623
LOC101311549	neutral ceramidase;	210.421	257.702	0.29245	0.239273	GO:0055044, GO:0008150, GO:0016051, GO:0006672, GO:0010410, GO:0010413, GO:0044699, GO:0009987, GO:0044459, GO:0034637, GO:0007275, GO:0000139, GO:0010383, GO:0017040, GO:0005975, GO:0005976, GO:0044036, GO:0044237, GO:0044238, GO:0071554, GO:0016020, GO:0044038, GO:0044464, GO:0016324, GO:0005783, GO:0005789, GO:0044425, GO:0005773, GO:0005774, GO:0005575, GO:0005576, GO:0043231, GO:1901564, GO:…
LOC101297437	probable alpha,alpha-trehalose-phosphate synthase [UDP-forming] 9; probable alpha,alpha-trehalose-phosphate synthase [UDP-forming] 9; probable alpha,alpha-trehalose-phosphate synthase [UDP-forming] 9;	87.7033	257.592	1.55435	2.84e-05	GO:0042221, GO:0005992, GO:0005991, GO:0009987, GO:0016137, GO:0034637, GO:0007275, GO:0007165, GO:0009790, GO:0009791, GO:0009793, GO:0071322, GO:0005975, GO:0044237, GO:0044238, GO:0071554, GO:0010154, GO:0044464, GO:0046527, GO:0022414, GO:0035251, GO:0016740, GO:0048608, GO:0061458, GO:0016051, GO:0005575, GO:0043231, GO:0042546, GO:0010182, GO:0048856, GO:0032502, GO:0032501, GO:0070887, GO:…
LOC101312443	glycine-rich RNA-binding protein 3, mitochondrial;	240.548	257.274	0.0969878	0.72105	-
LOC101299054	5'-3' exoribonuclease 2-like;	214.451	257.235	0.262439	0.303842	-
LOC101299114	leucine-rich repeat extensin-like protein 4;	287.227	257.233	-0.159101	0.758078	-
LOC101310050	LOW QUALITY PROTEIN: copper-transporting ATPase PAA2, chloroplastic;	64.3562	256.906	1.99721	9.08e-14	GO:0006091, GO:0006200, GO:0009201, GO:0046130, GO:0043682, GO:0044238, GO:0009119, GO:0046034, GO:0009116, GO:0009117, GO:0042170, GO:0032559, GO:0016887, GO:0032555, GO:0009987, GO:0009199, GO:0032550, GO:0016820, GO:0001882, GO:0032553, GO:0019693, GO:0009535, GO:0018130, GO:0005737, GO:0006195, GO:0046129, GO:1901363, GO:1901362, GO:1901361, GO:1901360, GO:0034220, GO:0009207, GO:0009205, GO:…
LOC101309367	putative UDP-glucose flavonoid 3-O-glucosyltransferase 3;	114.096	256.853	1.17068	0.00224093	GO:0048869, GO:0016054, GO:0051234, GO:0043288, GO:0042221, GO:0030154, GO:0019752, GO:0047893, GO:0044699, GO:0009987, GO:0048731, GO:0044707, GO:0007275, GO:0007165, GO:0018130, GO:0009718, GO:0009410, GO:1901362, GO:0009415, GO:1901360, GO:0019748, GO:0044237, GO:0044238, GO:0016020, GO:0009651, GO:0009719, GO:0009653, GO:0008300, GO:0044464, GO:0046527, GO:0008544, GO:0009991, GO:0016107, GO:…
LOC101292150	auxin transport protein BIG;	260.29	256.538	-0.0208973	0.946383	GO:0055044, GO:0042221, GO:0009826, GO:0016881, GO:0044699, GO:0009987, GO:0032989, GO:0048731, GO:0007275, GO:0007165, GO:0009791, GO:0009416, GO:0060918, GO:0009653, GO:0010817, GO:0044237, GO:0044238, GO:0016020, GO:0016021, GO:0009719, GO:0065007, GO:0044464, GO:0010311, GO:0008270, GO:0048281, GO:0071495, GO:0009914, GO:0022414, GO:0048646, GO:0010015, GO:0046914, GO:0009725, GO:0044425, GO:…
LOC101302768	7-deoxyloganetin glucosyltransferase-like;	81.2715	255.712	1.65364	0.00220244	GO:0006950, GO:0047792, GO:0050403, GO:0044711, GO:0042341, GO:0002682, GO:0009062, GO:0008150, GO:0035967, GO:0042221, GO:0010941, GO:0019756, GO:0033036, GO:0019752, GO:0047893, GO:0016138, GO:0044699, GO:0071407, GO:0009987, GO:0016137, GO:0070727, GO:0007165, GO:0055114, GO:0019395, GO:0019748, GO:0044237, GO:0044238, GO:0050776, GO:0009719, GO:0043231, GO:0044464, GO:0006605, GO:0046527, GO:…
LOC101310215	protein BONZAI 1-like;	117.01	255.569	1.12708	5.81e-06	-
LOC101303548	uncharacterized protein LOC101303548;	19.5341	255.495	3.70919	1.85e-24	GO:0048869, GO:0015075, GO:0051234, GO:0010197, GO:0009561, GO:0042221, GO:0071841, GO:0005385, GO:0006997, GO:0006996, GO:0006829, GO:0000041, GO:0050896, GO:0009743, GO:0044699, GO:0009987, GO:0070838, GO:0007275, GO:0072509, GO:0048284, GO:0009559, GO:0000741, GO:0044707, GO:0032501, GO:0009553, GO:0022857, GO:0051179, GO:0034220, GO:0032502, GO:0030154, GO:0071577, GO:0022890, GO:0022891, GO:…
LOC101296235	NADH dehydrogenase [ubiquinone] iron-sulfur protein 1, mitochondrial;	183.099	255.386	0.480057	0.0509428	GO:0035966, GO:0009119, GO:0051603, GO:0046034, GO:0043248, GO:0051881, GO:0009117, GO:0044455, GO:0044699, GO:0005758, GO:0009987, GO:0009199, GO:0005515, GO:0044707, GO:0019693, GO:0046128, GO:1901360, GO:0032501, GO:0009205, GO:0044237, GO:0044238, GO:0005575, GO:0016020, GO:0032991, GO:0009853, GO:0044464, GO:0006163, GO:0072593, GO:0034621, GO:0034622, GO:0009259, GO:0006511, GO:0030964, GO:…
LOC101305841	lignin-forming anionic peroxidase-like;	2.30433	254.601	6.7878	6.62e-32	GO:0044710, GO:0043227, GO:0070887, GO:0000302, GO:0009056, GO:0097159, GO:0042221, GO:0034599, GO:0043167, GO:0043169, GO:0005515, GO:0033554, GO:0006979, GO:0070482, GO:0036294, GO:0009628, GO:0044248, GO:0050896, GO:0005488, GO:0009987, GO:0006950, GO:0004601, GO:0016491, GO:0042743, GO:0005618, GO:0034614, GO:0005575, GO:0005576, GO:0043231, GO:0001666, GO:0046906, GO:0005794, GO:0005737, GO:…
LOC101312150	beta-adaptin-like protein B;	185.442	254.194	0.454931	0.066009	GO:0042633, GO:0002119, GO:0032991, GO:0042638, GO:0002682, GO:0040011, GO:0008104, GO:0023061, GO:0042221, GO:0016020, GO:0016032, GO:0044456, GO:0006935, GO:0044699, GO:0061024, GO:0009987, GO:0032989, GO:0005515, GO:0007169, GO:0048812, GO:0007275, GO:0022405, GO:0042330, GO:0007165, GO:0007167, GO:0007166, GO:0009790, GO:0009966, GO:0009792, GO:0000902, GO:0002697, GO:0030666, GO:0009968, GO:…
LOC101309913	40S ribosomal protein S4-3;	139.564	254.159	0.864831	0.000491961	GO:0005844, GO:0005840, GO:0090304, GO:0008104, GO:0009893, GO:0032259, GO:0009117, GO:0016032, GO:0009218, GO:0019083, GO:0032984, GO:0044699, GO:0009987, GO:0032774, GO:0005515, GO:0048731, GO:0010556, GO:0006796, GO:0007275, GO:0043170, GO:0019693, GO:0070972, GO:0018130, GO:0009790, GO:1901363, GO:1901362, GO:1901361, GO:1901360, GO:0006414, GO:0044237, GO:0044238, GO:0042127, GO:0016020, GO:…
LOC101290887	60S ribosomal protein L39-1;	170.727	253.896	0.572525	0.0164265	-
LOC101305777	syntaxin-121;	62.4965	253.561	2.02055	4.17e-11	GO:0045177, GO:0031644, GO:0000149, GO:0044711, GO:0008104, GO:0044710, GO:0033205, GO:0060090, GO:0023061, GO:0042221, GO:0030054, GO:0016125, GO:0006810, GO:0007010, GO:0001956, GO:0007049, GO:0044456, GO:0030674, GO:0030672, GO:0044699, GO:0045026, GO:0061025, GO:0009987, GO:0009986, GO:0048546, GO:0042995, GO:0032989, GO:0005515, GO:0007565, GO:0030435, GO:0007566, GO:0007275, GO:0051322, GO:…
LOC101301809	nucleosome assembly protein 1;	215.541	253.528	0.234164	0.37024	GO:0051169, GO:0051276, GO:0006366, GO:0090304, GO:0008104, GO:0000228, GO:0051325, GO:0042221, GO:0033036, GO:0044454, GO:0032986, GO:0032984, GO:0000785, GO:0009987, GO:0005515, GO:0046686, GO:0009292, GO:0009294, GO:0007089, GO:0022403, GO:0022402, GO:0018130, GO:1901362, GO:0031497, GO:0031498, GO:0044237, GO:0044238, GO:0016020, GO:0044743, GO:0034504, GO:0065007, GO:0007346, GO:0044464, GO:…
LOC101302343	nucleolin;	169.988	252.873	0.572948	0.0653407	-
LOC101300519	ubiquitin carboxyl-terminal hydrolase 12-like;	228.645	252.87	0.145283	0.580256	GO:0055044, GO:0031647, GO:0090304, GO:0008150, GO:0051603, GO:0010942, GO:0032259, GO:0016032, GO:0005996, GO:0006355, GO:0044451, GO:0044699, GO:0019320, GO:0009987, GO:0005515, GO:0010556, GO:0007275, GO:0046365, GO:1901363, GO:1901360, GO:0005975, GO:0043632, GO:0040029, GO:0044237, GO:0044238, GO:0019318, GO:0032088, GO:0065007, GO:0044464, GO:0008270, GO:0048522, GO:0006289, GO:0022414, GO:…
LOC101297640	calmodulin-like;	163.067	252.711	0.632084	0.0422584	GO:0051704, GO:0010099, GO:0009605, GO:0051239, GO:0051716, GO:0000003, GO:0043167, GO:0023052, GO:0043169, GO:0050789, GO:0009628, GO:0005737, GO:0050896, GO:0005488, GO:0009846, GO:0044699, GO:0005773, GO:0009987, GO:0065007, GO:2000030, GO:0005575, GO:0005634, GO:0043231, GO:0044700, GO:0044703, GO:0044706, GO:0044707, GO:0048583, GO:0048580, GO:0044424, GO:0032501, GO:0035556, GO:0050794, GO:…
LOC101300712	transmembrane emp24 domain-containing protein p24beta3-like;	167.022	252.675	0.597203	0.01427	GO:0031224, GO:0044711, GO:0035964, GO:0008104, GO:0032940, GO:0046519, GO:0043603, GO:0033036, GO:0006621, GO:0061024, GO:0044351, GO:0044459, GO:0005515, GO:0070972, GO:0050896, GO:1901362, GO:1901360, GO:0006694, GO:0009058, GO:0044237, GO:0044238, GO:0005575, GO:0016020, GO:0016021, GO:0030117, GO:0000139, GO:0044464, GO:0065007, GO:0030667, GO:0030660, GO:0032991, GO:0030662, GO:0030663, GO:…
LOC101306307	ras-related protein RABF2a;	152.774	252.529	0.725018	0.00399896	GO:0001525, GO:0046130, GO:0005774, GO:0008104, GO:0009119, GO:0046039, GO:0016023, GO:0019001, GO:0072594, GO:0019003, GO:0009116, GO:0033036, GO:0072665, GO:0034613, GO:0044699, GO:0061024, GO:0032555, GO:0009987, GO:0009199, GO:0032550, GO:0042995, GO:0001882, GO:0032553, GO:0048731, GO:0001702, GO:0007275, GO:0019693, GO:0031988, GO:0051046, GO:0007165, GO:0007166, GO:0009790, GO:0006195, GO:…
LOC101291371	SKP1-like protein 1A;	233.377	252.197	0.111873	0.676623	GO:0003723, GO:0044237, GO:0008150, GO:0051603, GO:0003746, GO:0019005, GO:0044699, GO:0009987, GO:0005515, GO:0048731, GO:0007275, GO:1901363, GO:0006414, GO:0043632, GO:0005575, GO:0044238, GO:0032991, GO:0044464, GO:0043231, GO:0009991, GO:0022414, GO:0006511, GO:0050896, GO:0048608, GO:0061458, GO:0006950, GO:0030163, GO:0006508, GO:0043234, GO:0016192, GO:0048856, GO:0032502, GO:0032501, GO:…
LOC101305471	receptor-like protein kinase HAIKU2;	151.846	252.193	0.731966	0.00652004	GO:0007275, GO:0009790, GO:0009791, GO:0009793, GO:0009798, GO:0009799, GO:0060918, GO:0005975, GO:0005976, GO:0010817, GO:0005886, GO:0009855, GO:0008270, GO:0071495, GO:0004674, GO:0036094, GO:2000241, GO:0004672, GO:0046394, GO:0030554, GO:0009725, GO:0004888, GO:0043480, GO:0043436, GO:0022622, GO:0022621, GO:0050896, GO:0061458, GO:0006950, GO:0004872, GO:0004871, GO:0043549, GO:0051347, GO:…
LOC101314556	BI1-like protein;	227.076	252.097	0.150747	0.578051	GO:0042175, GO:0044422, GO:0035966, GO:0035967, GO:0042221, GO:0010941, GO:0009826, GO:0044699, GO:0071407, GO:0009987, GO:0032989, GO:0048545, GO:0007275, GO:0007165, GO:0009966, GO:0016020, GO:0016021, GO:0000139, GO:0009719, GO:0009653, GO:0044464, GO:0043069, GO:0010646, GO:0071495, GO:0034620, GO:0034976, GO:0005783, GO:0005789, GO:0030968, GO:0009725, GO:0050896, GO:0019932, GO:0060548, GO:…
LOC101305666	elongation factor 1-gamma-like;	150.511	251.57	0.741086	0.00163735	GO:0045893, GO:0055044, GO:0042221, GO:0005840, GO:0003746, GO:0044699, GO:0009987, GO:0046686, GO:0010556, GO:0010557, GO:0007275, GO:1901363, GO:0004364, GO:0044237, GO:0044238, GO:0005575, GO:0016020, GO:0032991, GO:0044464, GO:0060255, GO:0046914, GO:0045935, GO:0005853, GO:0002181, GO:0002182, GO:0050896, GO:0080090, GO:0005773, GO:0003723, GO:2001141, GO:0006355, GO:0006357, GO:0043234, GO:…
LOC101299993	stromal 70 kDa heat shock-related protein, chloroplastic-like;	173.5	251.351	0.534766	0.0220377	GO:0044422, GO:0000302, GO:0008104, GO:0042221, GO:0033036, GO:0016032, GO:0032559, GO:0044699, GO:0032555, GO:0009987, GO:0032550, GO:0001882, GO:0001883, GO:0048731, GO:0046686, GO:0007275, GO:0009908, GO:0009791, GO:1901363, GO:0009416, GO:1901265, GO:0055114, GO:0044237, GO:0044238, GO:0006457, GO:0048437, GO:0072598, GO:0044464, GO:0006605, GO:0072594, GO:0009658, GO:0072596, GO:0048438, GO:…
CGS	cystathionine gamma-synthase, chloroplastic-like;	236.158	251.323	0.0897934	0.753738	GO:0008652, GO:0009066, GO:0009067, GO:0009069, GO:0019752, GO:0072330, GO:0048037, GO:0009987, GO:0001887, GO:0050667, GO:0044237, GO:0044238, GO:0046459, GO:0044464, GO:0016835, GO:0046394, GO:0044540, GO:0043436, GO:0009086, GO:0016740, GO:0044281, GO:0044283, GO:0016053, GO:0009507, GO:0005575, GO:0016829, GO:0043231, GO:1901564, GO:1901566, GO:0016846, GO:0071268, GO:0080146, GO:0009536, GO:…
LOC101297981	lysine histidine transporter-like 8;	0.656641	251.054	8.59153	1.98e-36	GO:0035524, GO:0043455, GO:0044422, GO:0044267, GO:0002682, GO:0008104, GO:0035967, GO:0033554, GO:0031365, GO:0042221, GO:0015193, GO:0010941, GO:0022892, GO:0006811, GO:0044699, GO:0061024, GO:0061025, GO:0009987, GO:0044459, GO:0048731, GO:0007275, GO:0006498, GO:0007165, GO:0010876, GO:0009963, GO:0009962, GO:0080167, GO:0034220, GO:0009058, GO:0006888, GO:0044237, GO:0044238, GO:0022891, GO:…
LOC101307436	ATP synthase subunit delta', mitochondrial-like;	103.107	250.946	1.28327	2.11e-07	GO:0006200, GO:0009201, GO:0046130, GO:0022890, GO:0009060, GO:0009119, GO:0045259, GO:0051603, GO:0022891, GO:0046034, GO:0043248, GO:0009116, GO:0009117, GO:0005996, GO:0044455, GO:0005753, GO:0005754, GO:0032559, GO:0005756, GO:0016887, GO:0019320, GO:0032555, GO:0009987, GO:0009199, GO:0032550, GO:0072523, GO:0001882, GO:0032553, GO:0046686, GO:0019693, GO:0018130, GO:0046961, GO:0009057, GO:…
LOC101314674	diaminopimelate epimerase, chloroplastic;	85.6397	250.602	1.54908	1.76e-10	GO:0016855, GO:0016854, GO:0016853, GO:0008652, GO:0046394, GO:0051186, GO:0044237, GO:0045426, GO:0044711, GO:0043648, GO:0044710, GO:0009066, GO:0009089, GO:0044434, GO:0043436, GO:0009085, GO:0006807, GO:0006082, GO:0009067, GO:0009507, GO:0019752, GO:0044249, GO:0005737, GO:0006520, GO:0044281, GO:0044283, GO:0006732, GO:0009987, GO:0016053, GO:0036361, GO:0005575, GO:0043231, GO:1901564, GO:…
LOC101313037	V-type proton ATPase catalytic subunit A;	262.582	250.047	-0.0705729	0.803564	GO:0002119, GO:0090382, GO:0040010, GO:0040011, GO:0051603, GO:0070482, GO:0009199, GO:0072507, GO:0005618, GO:0072503, GO:0009790, GO:0009791, GO:0046128, GO:0046129, GO:0002020, GO:0005975, GO:0033178, GO:0009058, GO:0019319, GO:0019318, GO:0033176, GO:0031410, GO:0016192, GO:0048046, GO:0036094, GO:0046907, GO:0015075, GO:0015077, GO:0015078, GO:0046390, GO:0030554, GO:0009725, GO:0015988, GO:…
LOC101298409	60S ribosomal protein L13a-4-like;	137.204	249.26	0.861372	0.00051593	GO:0005840, GO:0055044, GO:0090304, GO:0008104, GO:0032259, GO:0033036, GO:0016032, GO:0009664, GO:0019080, GO:0019083, GO:0032984, GO:0044699, GO:0009987, GO:0009451, GO:0070972, GO:0018130, GO:1901362, GO:1901361, GO:1901360, GO:0006414, GO:0044237, GO:0044238, GO:0071554, GO:0016020, GO:0044464, GO:0032991, GO:0006605, GO:0072594, GO:0034621, GO:0034623, GO:0022414, GO:0022415, GO:0046907, GO:…
LOC101307979	eukaryotic peptide chain release factor subunit 1-3;	179.798	249.246	0.471146	0.0526389	GO:0090304, GO:0008150, GO:0032259, GO:0016032, GO:0032984, GO:0044699, GO:0035272, GO:0006449, GO:0005515, GO:0048731, GO:0010556, GO:0048732, GO:0007275, GO:0043021, GO:0007165, GO:0007166, GO:0009791, GO:1901363, GO:1901361, GO:1901360, GO:0008079, GO:0044237, GO:0044238, GO:0016020, GO:0009653, GO:0044464, GO:0060255, GO:0034621, GO:0034623, GO:0022414, GO:0022415, GO:0048646, GO:0022411, GO:…
LOC101300386	probable pectinesterase/pectinesterase inhibitor17;	10.9882	249.19	4.50377	4.2e-16	GO:0000302, GO:0071555, GO:0008150, GO:0042221, GO:0010410, GO:0010413, GO:0009987, GO:0034637, GO:0005618, GO:0010383, GO:0010382, GO:0005975, GO:0005976, GO:0044036, GO:0044237, GO:0044238, GO:0071554, GO:0016020, GO:0016021, GO:0044038, GO:0052689, GO:0044464, GO:0072593, GO:0010393, GO:0070589, GO:0034599, GO:0045330, GO:0050896, GO:0048046, GO:0006979, GO:0006950, GO:0016052, GO:0016051, GO:…
LOC101298441	probable calcium-binding protein CML36;	60.925	248.812	2.03003	2.55e-08	GO:1901019, GO:0032414, GO:0032411, GO:0032410, GO:0032413, GO:0032412, GO:2001257, GO:2001259, GO:2001258, GO:0002576, GO:0005615, GO:0080164, GO:0005874, GO:0005876, GO:0005975, GO:0005976, GO:0005977, GO:0010959, GO:0019318, GO:0007067, GO:0031410, GO:0060314, GO:0060316, GO:0071495, GO:0019900, GO:0019901, GO:2000241, GO:0019904, GO:0031997, GO:0031996, GO:0009725, GO:0015980, GO:0050896, GO:…
LOC101302610	sugar transporter ERD6-like 7; sugar transporter ERD6-like 7; sugar transporter ERD6-like 7;	48.0435	248.707	2.37213	2.7e-17	GO:0006950, GO:0032868, GO:0042435, GO:0042436, GO:0031224, GO:0042430, GO:0044711, GO:0010647, GO:0009063, GO:0006955, GO:0016023, GO:0042221, GO:0031347, GO:0022892, GO:0070482, GO:0019752, GO:0005996, GO:0007049, GO:0044456, GO:0051327, GO:0072330, GO:0044699, GO:0009987, GO:0044459, GO:0009705, GO:0051321, GO:0007169, GO:0033500, GO:0023056, GO:0010029, GO:0006568, GO:0006569, GO:0031988, GO:…
LOC101311533	aldehyde dehydrogenase family 3 member H1-like isoform X1; aldehyde dehydrogenase family 3 member H1-like isoform X2;	193.104	248.61	0.364512	0.15631	GO:0009991, GO:0044700, GO:0071214, GO:0044710, GO:0005783, GO:0019932, GO:0004029, GO:0009612, GO:0010033, GO:0031975, GO:0023052, GO:0009725, GO:0009501, GO:0042631, GO:0044422, GO:0006970, GO:0044434, GO:0009605, GO:0042221, GO:0009526, GO:0030054, GO:0050789, GO:0097305, GO:0009507, GO:0071462, GO:0009628, GO:0005737, GO:0004030, GO:0050896, GO:0044699, GO:0004028, GO:0005773, GO:0009987, GO:…
LOC101300616	serine/threonine-protein phosphatase PP2A catalytic subunit;	128.8	248.167	0.946112	0.000153568	GO:0001654, GO:0030071, GO:0051603, GO:0046530, GO:0006672, GO:0061024, GO:0010556, GO:0007275, GO:0007276, GO:0005975, GO:0031399, GO:0030111, GO:0019318, GO:0070271, GO:0016192, GO:0071495, GO:0034621, GO:0034622, GO:0006511, GO:0010771, GO:0046982, GO:0046983, GO:0090162, GO:0050896, GO:0060548, GO:0006950, GO:0030163, GO:2001141, GO:0006355, GO:0048584, GO:0000922, GO:0044454, GO:0051348, GO:…
LOC101291160	ubiquitin receptor RAD23d-like;	183.244	248.059	0.436904	0.0668584	GO:0044237, GO:0051276, GO:0009895, GO:0090304, GO:0009894, GO:0010498, GO:0060090, GO:0051603, GO:0030674, GO:0009987, GO:0005515, GO:0043130, GO:1901363, GO:1901360, GO:0043632, GO:0005575, GO:0044238, GO:0032403, GO:0044464, GO:0065007, GO:0007346, GO:0032991, GO:0003684, GO:0006289, GO:0060255, GO:0006511, GO:0006517, GO:0006281, GO:0009409, GO:0031975, GO:0050896, GO:0080090, GO:0006950, GO:…
LOC101311748	threonine--tRNA ligase, mitochondrial;	201.92	248.041	0.296786	0.223157	GO:0090304, GO:0019752, GO:0032559, GO:0044699, GO:0032555, GO:0009987, GO:0032550, GO:0001882, GO:0032553, GO:0048731, GO:0005618, GO:0007275, GO:1901363, GO:1901360, GO:0043039, GO:0043038, GO:0044237, GO:0044238, GO:0016020, GO:0044464, GO:0036094, GO:0030554, GO:0043436, GO:0016740, GO:0044281, GO:0005575, GO:0043231, GO:1901564, GO:0048856, GO:0032502, GO:0032501, GO:0009536, GO:0008150, GO:…
LOC101314532	cellulose synthase A catalytic subunit 1 [UDP-forming] isoform X2; cellulose synthase A catalytic subunit 1 [UDP-forming] isoform X1;	721.828	247.542	-1.54393	6.32e-11	GO:0019222, GO:0048764, GO:0051273, GO:0031224, GO:0044711, GO:0051274, GO:0071555, GO:0042221, GO:0000226, GO:0005996, GO:0009825, GO:0044699, GO:0019320, GO:0009987, GO:0032989, GO:0034637, GO:0046686, GO:0007275, GO:0055044, GO:0065007, GO:0009791, GO:0009411, GO:1901362, GO:0009926, GO:1901360, GO:0060918, GO:0006694, GO:0005975, GO:0005976, GO:0019748, GO:0009058, GO:0010817, GO:0044237, GO:…
LOC101302624	serine/threonine-protein kinase HT1;	78.2162	247.501	1.66201	2.58e-09	GO:0044710, GO:0005622, GO:0030554, GO:0097159, GO:0043167, GO:0043412, GO:0043168, GO:0044260, GO:0050789, GO:0006796, GO:0000166, GO:0005737, GO:0016740, GO:0005488, GO:0032559, GO:0044267, GO:0032555, GO:0009987, GO:0032550, GO:0031406, GO:0001882, GO:1901265, GO:0006468, GO:0004713, GO:0006793, GO:0036094, GO:0016310, GO:0001883, GO:0044424, GO:0006464, GO:0009966, GO:1901363, GO:0005886, GO:…
LOC101291712	40S ribosomal protein S7-1;	151.506	247.37	0.707287	0.00375994	GO:0005840, GO:0055044, GO:0006364, GO:0090304, GO:0008104, GO:0032259, GO:0033036, GO:0016032, GO:0019080, GO:0019083, GO:0032984, GO:0044699, GO:0009987, GO:0008150, GO:0005515, GO:0048731, GO:0005618, GO:0007275, GO:0009451, GO:0070972, GO:0018130, GO:0009790, GO:0006396, GO:1901363, GO:1901362, GO:1901361, GO:1901360, GO:0032040, GO:0043414, GO:0044237, GO:0044238, GO:0016020, GO:0044464, GO:…
LOC101306475	dolichyl-diphosphooligosaccharide--protein glycosyltransferase 48 kDa subunit;	150.61	247.335	0.715634	0.00340142	GO:0048869, GO:0002119, GO:0001775, GO:0043687, GO:0040010, GO:0040011, GO:0008104, GO:0040014, GO:0040015, GO:0071554, GO:0042221, GO:0033036, GO:0009826, GO:0044699, GO:0009987, GO:0070085, GO:0032989, GO:0005515, GO:0048731, GO:0005618, GO:0007275, GO:0070972, GO:0009790, GO:0009791, GO:0009792, GO:0045927, GO:0005975, GO:0009058, GO:0044237, GO:0044238, GO:0005575, GO:0016020, GO:0016021, GO:…
LOC101314427	uncharacterized protein LOC101314427 isoform X1; uncharacterized protein LOC101314427 isoform X2;	86.4786	247.197	1.51512	6.42e-10	-
LOC101310217	puromycin-sensitive aminopeptidase isoform X2; puromycin-sensitive aminopeptidase isoform X1; puromycin-sensitive aminopeptidase isoform X1; puromycin-sensitive aminopeptidase isoform X3; puromycin-sensitive aminopeptidase isoform X4;	259.283	246.787	-0.0712514	0.798755	GO:0009570, GO:0044710, GO:0044434, GO:0044422, GO:0031975, GO:0044238, GO:0043167, GO:0044435, GO:0043169, GO:0009526, GO:0009941, GO:0016020, GO:0009507, GO:0006508, GO:0050896, GO:0005488, GO:0005773, GO:0004177, GO:0046686, GO:0009532, GO:0005575, GO:0005576, GO:0043231, GO:0016787, GO:0070011, GO:0005886, GO:0005737, GO:0031967, GO:0003824, GO:0010035, GO:0008233, GO:0008237, GO:0008238, GO:…
LOC101300184	40S ribosomal protein S15-4;	156.756	246.527	0.653232	0.00547996	GO:0005840, GO:0055044, GO:0090304, GO:0032259, GO:0044699, GO:0009987, GO:0007275, GO:0043170, GO:1901363, GO:1901360, GO:0044237, GO:0044238, GO:0016020, GO:0044464, GO:0032991, GO:0031974, GO:0022627, GO:0022626, GO:0031981, GO:0005773, GO:0003723, GO:0005774, GO:0005575, GO:0043231, GO:0043233, GO:0043232, GO:0048856, GO:0001510, GO:0032502, GO:0032501, GO:0030529, GO:0008150, GO:0008152, GO:…
LOC101303946	sodium/hydrogen exchanger 2;	52.681	246.438	2.22568	2.97e-18	GO:0044422, GO:0008104, GO:0035725, GO:0015491, GO:0072662, GO:0072663, GO:0022892, GO:0044699, GO:0009987, GO:0005516, GO:0005515, GO:0048731, GO:0007275, GO:0006605, GO:0034220, GO:0051453, GO:0022890, GO:0022891, GO:0016020, GO:0016021, GO:0015992, GO:0000139, GO:0044743, GO:0009651, GO:0044464, GO:0071805, GO:0071804, GO:0072594, GO:0016192, GO:0022804, GO:0048827, GO:0046907, GO:0015075, GO:…
LOC101313707	quinolinate synthase, chloroplastic;	32.2766	246.258	2.93188	9.13e-17	GO:0044711, GO:0044710, GO:1901293, GO:0046394, GO:0051186, GO:0090407, GO:0003674, GO:0043648, GO:0019637, GO:0019438, GO:0043436, GO:0006807, GO:0009117, GO:0019674, GO:0019752, GO:0044249, GO:0034654, GO:0019362, GO:0044281, GO:0044283, GO:0019363, GO:0009987, GO:0016053, GO:0006139, GO:0006796, GO:0072525, GO:0072524, GO:0006793, GO:0006753, GO:1901564, GO:0018130, GO:1901566, GO:0006733, GO:…
LOC101306533	LOW QUALITY PROTEIN: uncharacterized protein LOC101306533;	248.452	246.231	-0.0129678	0.966071	-
LOC101302666	regulatory-associated protein of TOR 1 isoform X2; regulatory-associated protein of TOR 1 isoform X1;	227.968	245.673	0.107926	0.699851	GO:0090421, GO:0080008, GO:0051276, GO:0007049, GO:0044699, GO:0009987, GO:0070085, GO:0005515, GO:0048731, GO:0007275, GO:0022402, GO:0009790, GO:0009791, GO:0009793, GO:0005975, GO:0044237, GO:0044238, GO:0005575, GO:0044464, GO:0065007, GO:0010154, GO:0032991, GO:0045595, GO:0022414, GO:0048646, GO:0048532, GO:0010016, GO:0022621, GO:0043412, GO:0048609, GO:0048608, GO:0061458, GO:0033205, GO:…
LOC101305385	tyrosine aminotransferase-like isoform X1; tyrosine aminotransferase-like isoform X2;	56.902	245.471	2.10902	7.34e-15	GO:0045893, GO:0072330, GO:0048037, GO:0016137, GO:0010556, GO:0010557, GO:0007275, GO:0006775, GO:0005975, GO:0005976, GO:0010817, GO:0019319, GO:0019318, GO:0009851, GO:0009850, GO:0034754, GO:0009991, GO:0071495, GO:0071496, GO:0046395, GO:0046394, GO:0009725, GO:0009723, GO:0043436, GO:0022622, GO:0022621, GO:0050896, GO:0006952, GO:0006950, GO:0006955, GO:0006355, GO:0016829, GO:0070887, GO:…
LOC101299516	HMG1/2-like protein;	201.258	245.023	0.283967	0.296449	GO:0045892, GO:0051276, GO:0090304, GO:0032259, GO:0000785, GO:0009987, GO:0010556, GO:0006468, GO:0034968, GO:0010558, GO:1901363, GO:1901360, GO:0006364, GO:0048523, GO:0040029, GO:0044237, GO:0044238, GO:0044464, GO:0051567, GO:0006464, GO:0022613, GO:0060255, GO:0045814, GO:0051186, GO:0045934, GO:0042254, GO:0080090, GO:0051172, GO:2001141, GO:0034470, GO:0006355, GO:0016458, GO:0016571, GO:…
LOC101295590	glutamic acid-rich protein;	356.629	244.86	-0.542425	0.0246261	-
LOC101303139	acyl-coenzyme A oxidase 3, peroxisomal-like isoform X1; acyl-coenzyme A oxidase 3, peroxisomal-like isoform X2;	132.108	244.799	0.889861	0.000213673	GO:0048869, GO:0016054, GO:0048764, GO:0009062, GO:0035966, GO:0010498, GO:0051603, GO:0019752, GO:0048037, GO:0044699, GO:0033540, GO:0009987, GO:0048731, GO:0007275, GO:0005615, GO:0050662, GO:0050660, GO:1901363, GO:0055114, GO:0019395, GO:0043632, GO:0044237, GO:0044238, GO:0006897, GO:0009719, GO:0009653, GO:0044464, GO:0016192, GO:0008544, GO:0009913, GO:0034621, GO:0034622, GO:0036094, GO:…
LOC101314838	40S ribosomal protein S8;	170.797	244.773	0.519178	0.0310153	GO:0005840, GO:0055044, GO:0051169, GO:0006364, GO:0090304, GO:0008104, GO:0032259, GO:0009117, GO:0009987, GO:0006606, GO:0005618, GO:0006796, GO:0009451, GO:0044743, GO:0006810, GO:0018130, GO:1901362, GO:1901360, GO:0044237, GO:0044238, GO:0016020, GO:0032991, GO:0034504, GO:0044464, GO:0006605, GO:0009165, GO:0046907, GO:0051649, GO:0006412, GO:0090407, GO:0031974, GO:0019637, GO:0019438, GO:…
LOC101299713	exportin-1-like;	214.031	244.479	0.191896	0.462392	GO:0042175, GO:0002119, GO:0045892, GO:0055044, GO:0051168, GO:0051169, GO:0010824, GO:0040011, GO:0008104, GO:0042176, GO:0033205, GO:0051301, GO:0042221, GO:1901293, GO:0030154, GO:0033036, GO:0009826, GO:0006508, GO:0005049, GO:0044699, GO:0044710, GO:0009987, GO:0009890, GO:0006357, GO:0032989, GO:0005515, GO:0010556, GO:0048609, GO:0007275, GO:0007276, GO:0048518, GO:0010558, GO:0022402, GO:…
LOC101293380	ferredoxin--nitrite reductase, chloroplastic;	817.889	244.411	-1.74255	3.67e-11	GO:0044710, GO:0043167, GO:0005576, GO:0048307, GO:0051540, GO:0097159, GO:0042221, GO:0044434, GO:0044435, GO:0043169, GO:0016783, GO:0006807, GO:0016020, GO:0009507, GO:0016661, GO:0016662, GO:0050896, GO:0005488, GO:0016667, GO:0010167, GO:0004792, GO:0016491, GO:0005739, GO:0051539, GO:0005575, GO:0051537, GO:0051536, GO:0043231, GO:0046906, GO:0009570, GO:0005737, GO:0042279, GO:1901363, GO:…
LOC101314664	ras-related protein RABD2c;	222.925	244.339	0.132262	0.650168	GO:0055044, GO:0046130, GO:0008104, GO:0009119, GO:0046039, GO:0031365, GO:0042221, GO:0030054, GO:0009116, GO:0033036, GO:0009826, GO:0044699, GO:0032555, GO:0009987, GO:0009199, GO:0032550, GO:0072523, GO:0001882, GO:0032553, GO:0046686, GO:0006796, GO:0007275, GO:0043170, GO:0019693, GO:0007165, GO:0006195, GO:1901363, GO:1901361, GO:1901360, GO:0009653, GO:0009555, GO:0009207, GO:0009058, GO:…
LOC101291477	vacuolar-sorting receptor 3;	150.825	243.935	0.693569	0.00439372	GO:0043234, GO:0044422, GO:0044711, GO:0008104, GO:0010008, GO:0042221, GO:0072666, GO:0033036, GO:0072665, GO:0005048, GO:0009987, GO:0070085, GO:0005515, GO:1901362, GO:1901360, GO:0031902, GO:0005975, GO:0044433, GO:0044237, GO:0044238, GO:0016023, GO:0016020, GO:0016021, GO:0000139, GO:0005768, GO:0030665, GO:0044464, GO:0006605, GO:0031410, GO:0043231, GO:0017119, GO:0072594, GO:0034976, GO:…
LOC101294105	abscisic acid receptor PYL9-like;	204.401	243.545	0.252806	0.380998	GO:0016054, GO:0009787, GO:0042435, GO:0009789, GO:0042430, GO:0004864, GO:0009062, GO:0009063, GO:0019758, GO:0042221, GO:0019757, GO:0019752, GO:1901421, GO:0072330, GO:0044699, GO:0009987, GO:0016137, GO:0031406, GO:0005515, GO:0010029, GO:0006568, GO:0006569, GO:0007165, GO:0042436, GO:0018130, GO:0009967, GO:0009966, GO:0080163, GO:1901362, GO:1901361, GO:1901360, GO:0042402, GO:0019748, GO:…
LOC101300837	glutaredoxin;	208.907	242.769	0.216663	0.430327	GO:0006091, GO:0008150, GO:0048037, GO:0044699, GO:0009987, GO:0031406, GO:0048731, GO:0007275, GO:0050662, GO:0050661, GO:1901363, GO:0055114, GO:0004364, GO:0044237, GO:0016020, GO:0045454, GO:0044464, GO:0043231, GO:0009991, GO:0022414, GO:0036094, GO:0031154, GO:0016740, GO:0048608, GO:0061458, GO:0006950, GO:0005575, GO:0016192, GO:0005886, GO:0048856, GO:0032502, GO:0065008, GO:0065007, GO:…
LOC101291157	universal stress protein A-like protein isoform X1; universal stress protein A-like protein isoform X2;	65.223	242.652	1.89535	0.0325117	GO:0015698, GO:0005794, GO:0051234, GO:0044710, GO:0031667, GO:0051707, GO:0051704, GO:0009409, GO:0031669, GO:0031668, GO:0044238, GO:0006820, GO:0009607, GO:0009605, GO:0042221, GO:0000041, GO:0043412, GO:0006810, GO:0042594, GO:0009628, GO:0005737, GO:0050896, GO:0030054, GO:0005911, GO:0009620, GO:0005773, GO:0010167, GO:0006950, GO:0015706, GO:0036211, GO:0044260, GO:0032446, GO:0002238, GO:…
LOC101302361	phosphoenolpyruvate carboxykinase [ATP]-like;	51.9636	242.59	2.22302	1.29e-06	GO:0050832, GO:0006955, GO:0042221, GO:0016036, GO:0005996, GO:0032559, GO:0032555, GO:0009987, GO:0032550, GO:0001882, GO:0001883, GO:0046686, GO:1901363, GO:0005975, GO:0044237, GO:0044238, GO:0016020, GO:0019319, GO:0019318, GO:0044464, GO:0009991, GO:0071496, GO:0016831, GO:0016830, GO:0036094, GO:0030554, GO:0031974, GO:0016740, GO:0031981, GO:0006952, GO:0006950, GO:0016051, GO:0002376, GO:…
LOC101290831	uncharacterized protein LOC101290831;	0.151327	242.466	10.6467	1.32e-48	-
LOC101303669	probable protein phosphatase 2C 39;	152.658	242.19	0.665813	0.0131233	GO:0016054, GO:0048764, GO:0044712, GO:0055044, GO:0042436, GO:0042430, GO:0002682, GO:0009063, GO:0008150, GO:0042221, GO:0030054, GO:0030154, GO:0019752, GO:0009314, GO:0072330, GO:0044699, GO:0009987, GO:0048646, GO:0048731, GO:0007275, GO:0071482, GO:0006568, GO:0042435, GO:0007165, GO:0009908, GO:0018130, GO:0009791, GO:1901363, GO:1901362, GO:1901361, GO:1901360, GO:0042402, GO:0009653, GO:…
LOC101307242	mitogen-activated protein kinase kinase 2;	116.415	241.652	1.05375	0.000245341	GO:0002119, GO:0040011, GO:0040012, GO:0040017, GO:0035681, GO:0035682, GO:2000038, GO:0010556, GO:0010557, GO:0007275, GO:0007276, GO:2000037, GO:0009790, GO:0009791, GO:0009792, GO:0002756, GO:0005874, GO:0009755, GO:0009798, GO:0002758, GO:0031399, GO:0080134, GO:0070271, GO:0009991, GO:0071495, GO:0071496, GO:0043204, GO:0016773, GO:0004674, GO:0036094, GO:0019904, GO:0004672, GO:0031667, GO:…
LOC101303279	valine--tRNA ligase;	195.975	241.613	0.302026	0.221128	GO:0090304, GO:0019752, GO:0032559, GO:0044699, GO:0032555, GO:0009987, GO:0032550, GO:0006448, GO:0001882, GO:0032553, GO:0048731, GO:0010556, GO:0007275, GO:0009790, GO:0009791, GO:0009793, GO:1901363, GO:1901360, GO:0032501, GO:0006450, GO:0043039, GO:0043038, GO:0044237, GO:0044238, GO:0052689, GO:0065007, GO:0010154, GO:0044464, GO:0022414, GO:0060255, GO:0030554, GO:0043436, GO:0044281, GO:…
LOC101306313	mitogen-activated protein kinase 3;	96.1604	241.496	1.32851	6.93e-07	GO:0051606, GO:0072330, GO:0071407, GO:2000038, GO:0010556, GO:0007275, GO:2000037, GO:0009791, GO:0031399, GO:0009991, GO:0071495, GO:0034620, GO:0004674, GO:0036094, GO:0046907, GO:0004672, GO:0046394, GO:0030554, GO:0009725, GO:0009723, GO:0043436, GO:0022622, GO:0050896, GO:0060548, GO:0061458, GO:0006950, GO:2001141, GO:0006355, GO:0004871, GO:0048584, GO:0000746, GO:0051347, GO:0070887, GO:…
LOC101312091	60S ribosomal protein L26-1;	164.46	241.26	0.552876	0.0216821	GO:0005840, GO:0006364, GO:0090304, GO:0008104, GO:0071842, GO:0032259, GO:0033036, GO:0016032, GO:0019080, GO:0019083, GO:0032984, GO:0044699, GO:0009987, GO:0005515, GO:0009451, GO:0070972, GO:0018130, GO:1901363, GO:1901362, GO:1901361, GO:1901360, GO:0043414, GO:0044237, GO:0044238, GO:0016020, GO:0044464, GO:0032991, GO:0006605, GO:0072594, GO:0034621, GO:0034623, GO:0022414, GO:0022415, GO:…
LOC101295161	uncharacterized transporter YBR287W isoform X2; uncharacterized transporter YBR287W isoform X1; uncharacterized transporter YBR287W isoform X1; uncharacterized transporter YBR287W isoform X1;	7.3597	240.827	5.03285	3.39e-21	GO:0051234, GO:0044710, GO:0005783, GO:0042537, GO:0005856, GO:0008652, GO:0046394, GO:0015824, GO:0044711, GO:0071705, GO:0044238, GO:0044430, GO:0006820, GO:0015851, GO:0043436, GO:0006807, GO:0009069, GO:0006810, GO:0032787, GO:0019752, GO:0044249, GO:0005737, GO:0031224, GO:0006811, GO:0055085, GO:0044283, GO:0046482, GO:0006865, GO:0009987, GO:0006863, GO:0043234, GO:0043229, GO:0006790, GO:…
LOC101312235	uncharacterized protein LOC101312235 isoform X1; uncharacterized protein LOC101312235 isoform X2; uncharacterized protein LOC101312235 isoform X3; uncharacterized protein LOC101312235 isoform X4;	165.064	240.689	0.544166	0.0215773	-
LOC101291579	26S protease regulatory subunit 10B homolog A;	177.508	240.572	0.438568	0.0695494	GO:0002119, GO:0040010, GO:0040011, GO:0051603, GO:0006810, GO:0030674, GO:0072331, GO:0009199, GO:0005618, GO:0010259, GO:0007275, GO:0009790, GO:0009791, GO:0006195, GO:0005875, GO:0005975, GO:0005976, GO:0031399, GO:0031398, GO:0031397, GO:0031396, GO:0005886, GO:0016192, GO:0034621, GO:0034622, GO:0036094, GO:0006511, GO:0030554, GO:0050896, GO:0022624, GO:0006950, GO:0030163, GO:0046128, GO:…
LOC101310735	exocyst complex component SEC5A-like;	185.655	240.232	0.371821	0.131043	GO:0010090, GO:0003674, GO:0000145, GO:0055044, GO:0007155, GO:0040011, GO:0008104, GO:0006955, GO:0023061, GO:0008064, GO:0030154, GO:0033036, GO:0009826, GO:0044699, GO:0005938, GO:0009987, GO:0008150, GO:0044459, GO:0032989, GO:0005515, GO:0048731, GO:0030838, GO:0007275, GO:0007276, GO:0022406, GO:0010026, GO:0030832, GO:0045921, GO:0051049, GO:0016028, GO:0005575, GO:0071555, GO:0071554, GO:…
LOC101314255	alpha carbonic anhydrase 7;	0.167761	240.101	10.5014	2.64e-99	GO:0044710, GO:0055067, GO:0043167, GO:0000305, GO:0044237, GO:0031976, GO:0000302, GO:0016651, GO:0009725, GO:0042221, GO:0044436, GO:0042651, GO:0009723, GO:0044435, GO:0043169, GO:0042592, GO:0042597, GO:0009536, GO:0009507, GO:0055035, GO:0006885, GO:0005737, GO:0031984, GO:0006730, GO:0044281, GO:0006979, GO:0009987, GO:0034357, GO:0016491, GO:0065007, GO:0006950, GO:0043229, GO:0005575, GO:…
LOC101292861	probable isoaspartyl peptidase/L-asparaginase 2;	19.2181	240.053	3.64287	8.16e-14	GO:0044712, GO:0044710, GO:1901606, GO:0046395, GO:0044444, GO:0016811, GO:0016810, GO:0034641, GO:0008238, GO:0009066, GO:0009064, GO:0009065, GO:0043436, GO:0006807, GO:0009068, GO:0019752, GO:0006508, GO:0006520, GO:0008798, GO:0044281, GO:0044282, GO:0033345, GO:0009987, GO:0008242, GO:1901605, GO:0004177, GO:0006530, GO:0009056, GO:0005575, GO:0051604, GO:1901565, GO:1901564, GO:0016787, GO:…
LOC101297476	heat shock cognate 70 kDa protein 2-like;	227.448	239.79	0.0761491	0.813935	GO:0006091, GO:0005840, GO:0006200, GO:0055044, GO:0046130, GO:0000302, GO:2000112, GO:0050832, GO:0035966, GO:0009119, GO:0016051, GO:0042221, GO:0005739, GO:0009116, GO:0009117, GO:1901292, GO:0005996, GO:0006355, GO:0072330, GO:0032559, GO:0016887, GO:0019320, GO:0032555, GO:0009987, GO:0009199, GO:0032550, GO:0036211, GO:0001882, GO:0032553, GO:0005618, GO:0010556, GO:0010029, GO:0019693, GO:…
LOC101303988	clustered mitochondria protein;	208.542	239.753	0.201246	0.427391	GO:0009790, GO:0044710, GO:0043167, GO:0043234, GO:0000910, GO:0097159, GO:0051646, GO:0048311, GO:0043227, GO:0071841, GO:0051641, GO:0051640, GO:0043169, GO:0006996, GO:0007049, GO:0009536, GO:0003743, GO:0044249, GO:0005737, GO:0002183, GO:0005488, GO:0044699, GO:0044267, GO:0009987, GO:0051301, GO:0003723, GO:0033205, GO:0044260, GO:0043229, GO:0007275, GO:0009507, GO:0005575, GO:0043231, GO:…
LOC101293115	probable WRKY transcription factor 75;	4.44568	239.344	5.75267	3.32e-26	GO:0051252, GO:0031323, GO:0097159, GO:0019222, GO:0051171, GO:0050789, GO:0005488, GO:0031326, GO:0003700, GO:2000112, GO:2001141, GO:0065007, GO:0006355, GO:0010556, GO:1901363, GO:0043565, GO:0009889, GO:0050794, GO:0080090, GO:0008150, GO:0019219, GO:0010468, GO:0003674, GO:0003677, GO:0003676, GO:0060255, GO:0001071
LOC101312082	topless-related protein 4-like isoform X1; topless-related protein 4-like isoform X2;	167.737	239.298	0.512568	0.0377211	GO:0090421, GO:0045892, GO:0090304, GO:0008150, GO:0042221, GO:0044699, GO:0009987, GO:0005515, GO:0048731, GO:0010556, GO:0007275, GO:0007165, GO:0018130, GO:0009790, GO:0009791, GO:0009793, GO:1901362, GO:1901360, GO:0044237, GO:0044238, GO:0009719, GO:0009653, GO:0010154, GO:0044464, GO:0042802, GO:0071495, GO:0022414, GO:0060255, GO:0048532, GO:0010016, GO:0045934, GO:0023052, GO:0009725, GO:…
LOC101298398	protein translation factor SUI1 homolog;	812.801	239.074	-1.76545	6.81e-11	GO:0043614, GO:0042578, GO:0051234, GO:0044710, GO:0030529, GO:0032991, GO:2000112, GO:0097159, GO:0010608, GO:0051641, GO:0019222, GO:0005515, GO:0016043, GO:0050789, GO:0003743, GO:0044249, GO:0005737, GO:0044444, GO:0006446, GO:0005488, GO:0044267, GO:0061025, GO:0009987, GO:0006950, GO:0003723, GO:0031323, GO:0044260, GO:0010556, GO:0051649, GO:0008081, GO:0005575, GO:0070259, GO:0016192, GO:…
LOC105352858	uncharacterized protein LOC105352858;	146.474	238.915	0.705818	0.00390606	-
LOC101313165	ocs element-binding factor 1;	65.5497	238.485	1.86314	7.41e-12	GO:0045893, GO:0090304, GO:0008104, GO:0035967, GO:0042221, GO:0072666, GO:0033036, GO:0072665, GO:0044699, GO:0009987, GO:0001071, GO:0005515, GO:0010556, GO:0010557, GO:2000034, GO:0018130, GO:0009410, GO:1901363, GO:1901362, GO:1901360, GO:0044237, GO:0044238, GO:2000693, GO:0044464, GO:0006605, GO:0072594, GO:0016192, GO:0009991, GO:0035966, GO:0071496, GO:0034620, GO:0034976, GO:2000243, GO:…
LOC101293204	uncharacterized protein LOC101293204; uncharacterized protein LOC101293204;	112.061	238.373	1.08896	2.61e-06	-
LOC101296486	methylecgonone reductase-like;	150.604	238.107	0.660844	0.0153943	GO:0044598, GO:0044597, GO:0051169, GO:0015721, GO:0006811, GO:0072330, GO:0048037, GO:0047718, GO:0071407, GO:0009414, GO:0016137, GO:0007275, GO:0046456, GO:0046457, GO:0010817, GO:0007584, GO:0043231, GO:0009991, GO:0016229, GO:0071496, GO:0036094, GO:0015075, GO:0004497, GO:0046394, GO:0009725, GO:0004888, GO:0045137, GO:0043436, GO:0050896, GO:0050892, GO:0061458, GO:0006950, GO:0001516, GO:…
LOC101310744	serine carboxypeptidase-like;	269.091	237.981	-0.177252	0.494875	GO:0042579, GO:0042175, GO:0051234, GO:0044710, GO:0005783, GO:0070008, GO:0009058, GO:0044711, GO:0005789, GO:0005615, GO:0044432, GO:0044238, GO:1901566, GO:0043603, GO:0034641, GO:0006807, GO:0006810, GO:0044249, GO:0005737, GO:0046938, GO:0005773, GO:0044351, GO:0043604, GO:0005777, GO:0043043, GO:0006508, GO:0000322, GO:0006518, GO:0031090, GO:0005575, GO:0005576, GO:0008152, GO:0043231, GO:…
LOC101297610	probable WRKY transcription factor 40 isoform X1; probable WRKY transcription factor 40 isoform X2;	7.77898	237.449	4.93257	3.01e-19	GO:0051252, GO:0050688, GO:0051707, GO:0051704, GO:0002682, GO:0050691, GO:2000112, GO:0097159, GO:0050832, GO:0043900, GO:0009607, GO:0005515, GO:0019222, GO:0042221, GO:0051171, GO:0080134, GO:0050789, GO:0005622, GO:0050896, GO:0009743, GO:0031326, GO:0003700, GO:0006950, GO:0031323, GO:2001141, GO:0031347, GO:0006355, GO:0010556, GO:0005575, GO:0006952, GO:0005634, GO:0043231, GO:0014070, GO:…
LOC101292913	aspartate--tRNA ligase, cytoplasmic;	142.891	237.423	0.732525	0.00257095	GO:0090304, GO:0016051, GO:0016023, GO:0042221, GO:0019752, GO:0005996, GO:0032559, GO:0044699, GO:0019320, GO:0032555, GO:0009987, GO:0032550, GO:0001882, GO:0032553, GO:0048731, GO:0046686, GO:0048609, GO:0007275, GO:0007276, GO:1901363, GO:1901265, GO:1901360, GO:0009553, GO:0005975, GO:0043039, GO:0043038, GO:0044237, GO:0044238, GO:0005575, GO:0019319, GO:0019318, GO:0044464, GO:0009651, GO:…
LOC101292101	importin subunit alpha-1-like;	227.652	237.11	0.0587007	0.837001	GO:0017038, GO:0045892, GO:0051172, GO:0048471, GO:0055044, GO:0051169, GO:0051276, GO:0002682, GO:2000112, GO:0044238, GO:0008104, GO:0010498, GO:0031365, GO:0051603, GO:0010941, GO:0030054, GO:0030154, GO:0000226, GO:0016051, GO:0005996, GO:0006355, GO:0006811, GO:0044428, GO:0044699, GO:0019320, GO:0061025, GO:0009987, GO:0006094, GO:0008150, GO:0006606, GO:0048731, GO:0005618, GO:0010556, GO:…
LOC101307152	uncharacterized protein LOC101307152 isoform X1; uncharacterized protein LOC101307152 isoform X2;	238.862	237.072	-0.010914	0.9743	-
LOC101315394	FRIGIDA-like protein 3; FRIGIDA-like protein 3;	207.635	237.011	0.190879	0.464969	GO:0048869, GO:0000003, GO:0048608, GO:0044699, GO:0061458, GO:0009987, GO:0048731, GO:0007275, GO:0005575, GO:0005634, GO:0043231, GO:0009908, GO:0009791, GO:0044702, GO:0044707, GO:0048856, GO:0032502, GO:0032501, GO:0008150, GO:0003006, GO:0044464, GO:0044424, GO:0030154, GO:0043229, GO:0022414, GO:0043226, GO:0043227, GO:0005622, GO:0005623
LOC101302350	60S ribosomal protein L28-1-like;	197.562	236.554	0.259881	0.316169	GO:0005840, GO:0055044, GO:0051276, GO:0090304, GO:0000022, GO:0043412, GO:0032259, GO:0000226, GO:0009218, GO:0044699, GO:0009987, GO:0048731, GO:0005618, GO:0006796, GO:0007275, GO:0009451, GO:0019693, GO:0034968, GO:0022403, GO:0022402, GO:0018130, GO:0009790, GO:1901362, GO:1901360, GO:0044237, GO:0044238, GO:0016020, GO:0044464, GO:0065007, GO:0032991, GO:0009165, GO:2000241, GO:1901566, GO:…
LOC101306248	S-alkyl-thiohydroximate lyase SUR1-like;	60.0282	236.218	1.97657	2.24e-11	GO:0045893, GO:0072330, GO:0048037, GO:0016137, GO:0010556, GO:0010557, GO:0007275, GO:0006775, GO:0005975, GO:0005976, GO:0010817, GO:0019319, GO:0019318, GO:0009851, GO:0009850, GO:0034754, GO:0009991, GO:0071495, GO:0071496, GO:0046395, GO:0046394, GO:0009725, GO:0009723, GO:0043436, GO:0022622, GO:0022621, GO:0050896, GO:0006952, GO:0006950, GO:0006955, GO:0006355, GO:0016829, GO:0070887, GO:…
LOC101303131	protein transport protein Sec24-like At4g32640;	139.815	235.608	0.752851	0.00146761	GO:0042633, GO:0042638, GO:0043687, GO:0008104, GO:0016023, GO:0006810, GO:0044260, GO:0044699, GO:0061024, GO:0009987, GO:0070085, GO:0005515, GO:0048731, GO:0007275, GO:0022405, GO:0022404, GO:0005975, GO:0044237, GO:0044238, GO:0005575, GO:0016020, GO:0030117, GO:0000139, GO:0044464, GO:0048208, GO:0065007, GO:0032991, GO:0030662, GO:0006903, GO:0031410, GO:0016192, GO:0008544, GO:0008270, GO:…
LOC101308352	stem-specific protein TSJT1-like;	182.244	235.21	0.368079	0.498781	GO:0044711, GO:0044710, GO:0008652, GO:0046394, GO:0009058, GO:1901565, GO:0009725, GO:0042221, GO:0043436, GO:0006807, GO:0097305, GO:0019752, GO:0044249, GO:0005737, GO:0006520, GO:0050896, GO:0044281, GO:0042398, GO:0044283, GO:1901575, GO:0009987, GO:0016053, GO:0005575, GO:0005634, GO:0043231, GO:1901564, GO:1901566, GO:1901576, GO:0009698, GO:1901360, GO:0042402, GO:0006725, GO:0044424, GO:…
LOC101311314	DNA-directed RNA polymerase II subunit 1; DNA-directed RNA polymerase II subunit 1;	272.504	235.196	-0.212391	0.40881	GO:0006368, GO:0044237, GO:0006366, GO:0006367, GO:0090304, GO:0016032, GO:0007049, GO:0044451, GO:0009987, GO:0005515, GO:0010556, GO:0006796, GO:0022403, GO:0022402, GO:0018130, GO:1901363, GO:1901362, GO:1901360, GO:0010564, GO:0000375, GO:0009058, GO:0005575, GO:0044238, GO:0008380, GO:0044464, GO:0065007, GO:0007346, GO:0032991, GO:0016591, GO:0016192, GO:0000428, GO:0006289, GO:2000243, GO:…
LOC101296604	60S ribosomal protein L22-3;	172.589	235.135	0.446135	0.0633168	GO:0005840, GO:0055044, GO:0090304, GO:0008104, GO:0071842, GO:0032259, GO:0033036, GO:0016032, GO:0019080, GO:0019083, GO:0032984, GO:0044699, GO:0009987, GO:0044428, GO:0048731, GO:0007275, GO:0009451, GO:0070972, GO:0018130, GO:1901363, GO:1901362, GO:1901361, GO:1901360, GO:0006414, GO:0044237, GO:0044238, GO:0016020, GO:0044464, GO:0032991, GO:0006605, GO:0072594, GO:0030217, GO:0045321, GO:…
LOC101312986	60S ribosomal protein L37-3-like;	143.903	234.828	0.706567	0.00447388	GO:0005840, GO:0051276, GO:0090304, GO:0032259, GO:0000785, GO:0000786, GO:0009987, GO:0009451, GO:1901363, GO:0031497, GO:0044237, GO:0044238, GO:0044464, GO:0032991, GO:0032993, GO:0008270, GO:0034621, GO:0034622, GO:0046914, GO:0002181, GO:0022626, GO:0022625, GO:0003723, GO:0005575, GO:0043232, GO:0006334, GO:0006333, GO:0001510, GO:0071103, GO:0030529, GO:0065003, GO:0008150, GO:0065004, GO:…
LOC101304019	proteasome subunit alpha type-6;	180.663	233.251	0.368589	0.133444	GO:0005844, GO:0042633, GO:0070003, GO:0005840, GO:0043234, GO:0042638, GO:0031398, GO:0005774, GO:0043226, GO:0090304, GO:0051092, GO:0010498, GO:0051603, GO:0009893, GO:0010941, GO:0005739, GO:0016032, GO:0006355, GO:0010035, GO:0072331, GO:0044699, GO:0051320, GO:0009987, GO:0031400, GO:0005515, GO:0048731, GO:0004175, GO:0007275, GO:0022405, GO:0022404, GO:0022403, GO:0022402, GO:1901363, GO:…
LOC101310004	LOW QUALITY PROTEIN: uncharacterized protein LOC101310004;	270.031	233.03	-0.212621	0.400694	-
LOC101295789	T-complex protein 1 subunit eta;	199.386	233.026	0.224957	0.380023	GO:0044237, GO:0072668, GO:0042221, GO:0032559, GO:0032555, GO:0009987, GO:0032550, GO:0001882, GO:0005515, GO:0046686, GO:1901363, GO:0005874, GO:0005575, GO:0044238, GO:0032991, GO:0006457, GO:0006458, GO:0042802, GO:0034621, GO:0034622, GO:0036094, GO:0030554, GO:0043623, GO:0050896, GO:0043234, GO:0043231, GO:0043232, GO:0044464, GO:0061077, GO:0065003, GO:0008150, GO:0008152, GO:0016043, GO:…
LOC101308748	ferredoxin--NADP reductase, root isozyme, chloroplastic;	564.668	232.758	-1.27853	5.44e-07	GO:0016705, GO:0006950, GO:0016053, GO:0044711, GO:0006364, GO:0002682, GO:0016052, GO:0045156, GO:0050832, GO:0008104, GO:0030076, GO:0019758, GO:0016144, GO:0042221, GO:0010941, GO:0009117, GO:0019752, GO:0005996, GO:0072330, GO:0048037, GO:0044260, GO:0044699, GO:0019320, GO:0008266, GO:0009987, GO:0016137, GO:0005515, GO:0048731, GO:0007275, GO:0043170, GO:0008187, GO:0080135, GO:0007165, GO:…
LOC101309068	nucleosome assembly protein 1;	282.344	232.524	-0.280066	0.26538	GO:0065004, GO:0006325, GO:0044710, GO:0016023, GO:0051704, GO:0006323, GO:0051276, GO:0090304, GO:0051716, GO:0071841, GO:0005515, GO:0065003, GO:0042221, GO:0006996, GO:0006807, GO:0016043, GO:0005737, GO:0009987, GO:0050896, GO:0005488, GO:0048770, GO:0046483, GO:0022607, GO:0006950, GO:0006725, GO:0031988, GO:0044260, GO:0006139, GO:0046686, GO:0044085, GO:0009292, GO:0031497, GO:0009294, GO:…
LOC101300345	thioredoxin-like 1-2, chloroplastic;	140.37	232.466	0.727718	0.0155897	GO:0044710, GO:0015035, GO:0015036, GO:0042592, GO:0018904, GO:0050789, GO:0044281, GO:0016667, GO:0009987, GO:0016491, GO:0065007, GO:0055114, GO:0003824, GO:0065008, GO:0050794, GO:0045454, GO:0008150, GO:0008152, GO:0071704, GO:0019725, GO:0003674, GO:0009055, GO:0006662
LOC101306060	paired amphipathic helix protein Sin3-like 2 isoform X2; paired amphipathic helix protein Sin3-like 2 isoform X1; paired amphipathic helix protein Sin3-like 2 isoform X1; paired amphipathic helix protein Sin3-like 2 isoform X3;	171.955	231.383	0.428226	0.074821	GO:0045892, GO:0051172, GO:0044267, GO:0090304, GO:0008150, GO:0016051, GO:0042221, GO:0010410, GO:0010413, GO:0044699, GO:0009987, GO:0005515, GO:0048731, GO:0010556, GO:0007275, GO:0010383, GO:0010382, GO:0010558, GO:0009908, GO:0018130, GO:0009791, GO:0009411, GO:0070592, GO:0009416, GO:1901361, GO:1901360, GO:0005975, GO:0005976, GO:0044036, GO:0044237, GO:0044238, GO:0071554, GO:0044038, GO:…
LOC101295891	serine/threonine-protein kinase ATM;	270.613	231.153	-0.227375	0.380308	GO:0022414, GO:0044710, GO:0051321, GO:0030554, GO:0097159, GO:0044260, GO:0000003, GO:0006950, GO:0043167, GO:0043412, GO:0043168, GO:0006807, GO:0001883, GO:0006796, GO:0000166, GO:0007049, GO:0016740, GO:0005488, GO:0032559, GO:0046483, GO:0044699, GO:0044267, GO:0032555, GO:0009987, GO:0007126, GO:0032550, GO:0001882, GO:1901265, GO:0006139, GO:0006468, GO:0006793, GO:0050896, GO:0016310, GO:…
LOC101298907	mitochondrial outer membrane protein porin of 34kDa;	151.637	231.139	0.608145	0.011428	GO:0043234, GO:0044237, GO:0005740, GO:0009060, GO:0006955, GO:0042221, GO:0044070, GO:0042170, GO:0006811, GO:0044699, GO:0009987, GO:0005515, GO:0005618, GO:0007275, GO:0010029, GO:0048736, GO:0055114, GO:0034220, GO:0043632, GO:0031101, GO:0044238, GO:0022891, GO:0016020, GO:0016021, GO:0032991, GO:0009853, GO:0009653, GO:0044464, GO:0008308, GO:0035966, GO:0022803, GO:0034621, GO:0044446, GO:…
LOC101300540	HMG1/2-like protein; HMG1/2-like protein;	259.06	230.469	-0.168682	0.521006	GO:0051276, GO:0042221, GO:0005996, GO:0000785, GO:0019320, GO:0009987, GO:0046686, GO:0010556, GO:1901363, GO:0019219, GO:0005975, GO:0044237, GO:0044238, GO:0019318, GO:0009651, GO:0044464, GO:0060255, GO:0050896, GO:0080090, GO:0006950, GO:0016052, GO:2001141, GO:0006355, GO:0005575, GO:0003682, GO:0043231, GO:0043232, GO:0006333, GO:0006833, GO:0009266, GO:0030527, GO:0008150, GO:0008152, GO:…
LOC101304200	ADP,ATP carrier protein 1, chloroplastic;	194.037	230.067	0.245697	0.339129	GO:0051234, GO:0044434, GO:0031224, GO:0030554, GO:0097159, GO:0043167, GO:0044435, GO:0043168, GO:0044237, GO:0001883, GO:0009536, GO:0000166, GO:0042170, GO:1901265, GO:0016740, GO:0005488, GO:0032559, GO:0032555, GO:0009987, GO:0032550, GO:0001882, GO:0032553, GO:0006796, GO:0031090, GO:0009507, GO:0006793, GO:0016310, GO:0005575, GO:0043231, GO:0009941, GO:0031969, GO:1901363, GO:0005886, GO:…
LOC101313895	ethylene-responsive transcription factor RAP2-4;	339.921	230.052	-0.563239	0.083586	GO:0051252, GO:0044710, GO:0023052, GO:0016070, GO:0070887, GO:0010033, GO:0031323, GO:0097159, GO:0090304, GO:0071310, GO:0009873, GO:0009723, GO:0019222, GO:0019438, GO:1901363, GO:0006807, GO:0050789, GO:0044249, GO:0034654, GO:0050896, GO:0005488, GO:0046483, GO:0044699, GO:0031326, GO:0003700, GO:0009987, GO:0003674, GO:2000112, GO:2001141, GO:0044260, GO:0006139, GO:0010556, GO:0010467, GO:…
LOC101299769	coatomer subunit alpha-1-like;	180.968	229.778	0.344505	0.169989	GO:0030243, GO:0005102, GO:0051273, GO:0044237, GO:0051274, GO:0035964, GO:0008104, GO:0016051, GO:0051603, GO:0005179, GO:0042221, GO:0006810, GO:0007049, GO:0044260, GO:0044699, GO:0061024, GO:0009987, GO:0032989, GO:0005515, GO:0048731, GO:0004175, GO:0006468, GO:0007275, GO:0005615, GO:0022402, GO:0009790, GO:0007017, GO:0016905, GO:0004683, GO:0005975, GO:0005976, GO:0009058, GO:0005575, GO:…
LOC101293403	uncharacterized protein LOC101293403;	221.46	229.559	0.0517924	0.905191	GO:0005488, GO:0044464, GO:0008270, GO:0003674, GO:0043167, GO:0043169, GO:0005575, GO:0046872, GO:0046914, GO:0008150, GO:0005622, GO:0005623
LOC101309947	protein YLS9;	256.108	229.266	-0.159708	0.550375	GO:0051707, GO:0051704, GO:0055044, GO:0051607, GO:0009607, GO:0009505, GO:0009506, GO:0050896, GO:0006952, GO:0006950, GO:0030054, GO:0005618, GO:0005575, GO:0002376, GO:0002252, GO:0005911, GO:0009615, GO:0008150, GO:0071944, GO:0044464, GO:0030312, GO:0005623
LOC101291655	cytochrome b-c1 complex subunit 6;	106.513	229.213	1.10566	3.38e-06	GO:0015075, GO:0051234, GO:0044710, GO:0015078, GO:0006812, GO:0042775, GO:0015077, GO:0042773, GO:0045333, GO:0005739, GO:0015980, GO:0022892, GO:0005737, GO:0044464, GO:0055085, GO:0009987, GO:0006091, GO:0008121, GO:0016491, GO:0015992, GO:0006796, GO:0006119, GO:0016310, GO:0005575, GO:0043231, GO:0006793, GO:0055114, GO:0022857, GO:0051179, GO:0016681, GO:0034220, GO:0044424, GO:0006818, GO:…
LOC101293900	thioredoxin M-type, chloroplastic;	82.5512	229.127	1.47298	0.000118024	GO:0034357, GO:0045893, GO:0009851, GO:0042435, GO:0042436, GO:0006364, GO:0090304, GO:0000023, GO:2001141, GO:0043933, GO:0009117, GO:0019752, GO:0005996, GO:0009850, GO:0072330, GO:0044699, GO:0019320, GO:0009987, GO:0009668, GO:0005515, GO:0048731, GO:0005618, GO:0010556, GO:0010557, GO:0007275, GO:0006568, GO:0006569, GO:0010027, GO:0018130, GO:0010628, GO:0032787, GO:0009965, GO:0033692, GO:…
LOC101311130	dynamin-related protein 1E;	138.861	228.795	0.720437	0.00376944	GO:0042803, GO:0019001, GO:0051606, GO:0072330, GO:0071407, GO:0009199, GO:0007275, GO:0009790, GO:0009791, GO:0006195, GO:0009793, GO:0005874, GO:0051234, GO:0070271, GO:0032561, GO:0010363, GO:0071495, GO:0019900, GO:0036094, GO:0046394, GO:0009725, GO:0046983, GO:0043436, GO:0050896, GO:0061458, GO:0006950, GO:0006955, GO:0070882, GO:0070887, GO:0055035, GO:1901576, GO:0045184, GO:1901575, GO:…
LOC101290796	signal recognition particle receptor subunit alpha homolog;	188.311	228.785	0.280832	0.300002	GO:0048869, GO:0044237, GO:0046130, GO:0008104, GO:0009119, GO:0046039, GO:0019001, GO:0009116, GO:0009117, GO:0005047, GO:0030182, GO:0032555, GO:0009987, GO:0009199, GO:0032550, GO:0034613, GO:0001882, GO:0001883, GO:0048731, GO:0048812, GO:0007275, GO:0019693, GO:0070972, GO:0051046, GO:0065007, GO:0006195, GO:1901363, GO:1901361, GO:1901360, GO:0051049, GO:0009207, GO:0009205, GO:0009203, GO:…
LOC101312272	60S ribosomal protein L37-3;	174.684	228.78	0.389187	0.10692	GO:0005840, GO:0051276, GO:0090304, GO:0032259, GO:0000785, GO:0000786, GO:0009987, GO:0009451, GO:1901363, GO:0031497, GO:0044237, GO:0044238, GO:0044464, GO:0032991, GO:0032993, GO:0008270, GO:0034621, GO:0034622, GO:0046914, GO:0002181, GO:0022626, GO:0022625, GO:0003723, GO:0005575, GO:0043232, GO:0006334, GO:0006333, GO:0001510, GO:0071103, GO:0030529, GO:0065003, GO:0008150, GO:0065004, GO:…
LOC101310387	cytochrome P450 98A2;	219.333	228.407	0.0585163	0.848259	GO:0043455, GO:0019752, GO:0072330, GO:0009891, GO:0044699, GO:0009987, GO:0032989, GO:0007275, GO:0018130, GO:0009411, GO:1901363, GO:0009416, GO:0055114, GO:0020037, GO:0019748, GO:0006595, GO:0044237, GO:0044238, GO:0016020, GO:0016021, GO:0009653, GO:0044464, GO:0048522, GO:0048646, GO:0046914, GO:0004497, GO:0005783, GO:0046394, GO:2000762, GO:0019438, GO:0043436, GO:0050896, GO:0044281, GO:…
LOC101298920	translational activator GCN1;	207.997	227.465	0.129123	0.633951	GO:0051234, GO:0044710, GO:0005840, GO:0050794, GO:0015031, GO:0044237, GO:0006412, GO:0003676, GO:2000112, GO:0097159, GO:0010608, GO:0008104, GO:0051641, GO:0019222, GO:0005515, GO:0044260, GO:0050789, GO:0006810, GO:0051649, GO:0044249, GO:0005737, GO:0006886, GO:0080090, GO:0044267, GO:0009987, GO:0003674, GO:0003723, GO:0031323, GO:0030117, GO:0034613, GO:0010467, GO:0005575, GO:0008152, GO:…
LOC101293343	ankyrin repeat-containing protein At3g12360;	135.36	227.401	0.748433	0.00261165	GO:0005783, GO:0008104, GO:0006970, GO:0051641, GO:0033036, GO:0009628, GO:0005737, GO:0050896, GO:0005488, GO:0009987, GO:0006950, GO:0005515, GO:0034613, GO:0005575, GO:0005634, GO:0043231, GO:0051179, GO:0044425, GO:0044424, GO:0031224, GO:0016020, GO:0016021, GO:0008150, GO:0009651, GO:0071944, GO:0044444, GO:0044464, GO:0005886, GO:0003674, GO:0070727, GO:0043229, GO:0043226, GO:0043227, GO:…
LOC101311669	succinyl-CoA ligase [ADP-forming] subunit alpha-2, mitochondrial;	128.102	227.358	0.827658	0.000494274	GO:0006091, GO:0009060, GO:0003878, GO:0006955, GO:0051603, GO:0043248, GO:0009117, GO:0019752, GO:0004775, GO:0004774, GO:0004776, GO:0048037, GO:0019320, GO:0032555, GO:0009987, GO:0032550, GO:0001882, GO:0007005, GO:0005618, GO:0019693, GO:0018130, GO:0005737, GO:1901363, GO:1901362, GO:1901360, GO:0006907, GO:0005975, GO:0043632, GO:0044237, GO:0044238, GO:0032549, GO:0016020, GO:0019319, GO:…
LOC101308344	glucan endo-1,3-beta-glucosidase 14;	57.8725	226.83	1.97038	3.39e-10	GO:0045892, GO:0055044, GO:0008422, GO:0051276, GO:0002682, GO:0050832, GO:0008150, GO:2001141, GO:0071555, GO:0042221, GO:0051301, GO:0032259, GO:0031347, GO:0050776, GO:0042973, GO:0048229, GO:0044699, GO:0071407, GO:0009987, GO:0044459, GO:0032989, GO:0048646, GO:0048731, GO:0005618, GO:0010556, GO:0007275, GO:0010382, GO:0034968, GO:0005615, GO:0009790, GO:0005737, GO:0009793, GO:0009926, GO:…
LOC101309957	heat shock 70 kDa protein 17;	90.9283	226.718	1.31809	2.7e-07	GO:0005875, GO:0051273, GO:0000302, GO:0016051, GO:0042221, GO:0043234, GO:0042886, GO:0032559, GO:0044699, GO:0032555, GO:0009987, GO:0032550, GO:0001882, GO:0001883, GO:0034637, GO:0010259, GO:0007275, GO:0007568, GO:1901363, GO:0009416, GO:0055114, GO:0005975, GO:0005976, GO:0006857, GO:0051274, GO:0044237, GO:0044238, GO:0016020, GO:0044464, GO:0009719, GO:0006457, GO:0016192, GO:0034976, GO:…
LOC101295229	leucine-rich repeat receptor-like serine/threonine/tyrosine-protein kinase SOBIR1;	59.2902	226.698	1.93496	1.93e-12	GO:0044238, GO:0010942, GO:0010941, GO:0032559, GO:0044699, GO:0032555, GO:0009987, GO:0032550, GO:0001882, GO:0001883, GO:0006468, GO:0004872, GO:0009909, GO:1901363, GO:0004683, GO:0044237, GO:0080134, GO:0016020, GO:0016021, GO:0065007, GO:0044464, GO:0016773, GO:0004674, GO:2000242, GO:2000241, GO:0004672, GO:0030554, GO:0004888, GO:0016740, GO:0006952, GO:0006950, GO:0004714, GO:0004713, GO:…
LOC101308109	LOW QUALITY PROTEIN: ABC transporter A family member 1;	161.749	226.566	0.486152	0.0534259	GO:0006486, GO:0006200, GO:0044422, GO:0046130, GO:0009119, GO:0005774, GO:0022891, GO:0046034, GO:0097208, GO:0009116, GO:0009117, GO:0022884, GO:0032559, GO:0044260, GO:0016887, GO:0032555, GO:0009987, GO:0009199, GO:0032550, GO:0016820, GO:0001882, GO:0001883, GO:0019693, GO:0015417, GO:0005737, GO:0006195, GO:1901363, GO:1901361, GO:1901360, GO:0005975, GO:0009207, GO:0009205, GO:0009203, GO:…
LOC101299532	ABC transporter C family member 10-like;	197.053	226.535	0.201132	0.4409	GO:0033554, GO:0006200, GO:0055044, GO:0044711, GO:0044422, GO:0046130, GO:0009119, GO:0033205, GO:0051301, GO:0046034, GO:0009116, GO:0009117, GO:0019752, GO:0015893, GO:0072337, GO:0072330, GO:0032559, GO:0016887, GO:0008559, GO:0032555, GO:0009987, GO:0009199, GO:0032550, GO:0016820, GO:0001882, GO:0001883, GO:0046686, GO:0002376, GO:0019693, GO:0016628, GO:0007165, GO:0022402, GO:0005342, GO:…
LOC101300911	40S ribosomal protein S28;	110.809	226.333	1.03038	2.74e-05	-
LOC101304656	BAHD acyltransferase At5g47980-like;	124.909	225.935	0.855166	0.00675926	GO:0006812, GO:0051234, GO:0071555, GO:0030154, GO:0019752, GO:0009664, GO:0009820, GO:0044699, GO:0047205, GO:0009987, GO:0034637, GO:0007275, GO:0050366, GO:0010383, GO:0010382, GO:0070592, GO:1901362, GO:1901360, GO:0005975, GO:0005976, GO:0044036, GO:0019748, GO:0044237, GO:0044238, GO:0071554, GO:0044038, GO:0048767, GO:0009653, GO:0008544, GO:1901564, GO:0010393, GO:0010015, GO:0007047, GO:…
LOC101310026	serine/threonine-protein kinase EDR1;	144.293	225.403	0.643506	0.0103801	GO:0044710, GO:0030554, GO:0097159, GO:0044260, GO:0043167, GO:0043412, GO:0043168, GO:0001883, GO:0006796, GO:0000166, GO:0016740, GO:0005488, GO:0032559, GO:0044267, GO:0032555, GO:0009987, GO:0032550, GO:0001882, GO:1901265, GO:0006468, GO:0006793, GO:0036094, GO:0016310, GO:0006464, GO:1901363, GO:0003824, GO:0017076, GO:0044237, GO:0044238, GO:0008150, GO:0043170, GO:0008152, GO:0071704, GO:…
LOC101313352	putative ABC transporter C family member 15 isoform X1; putative ABC transporter C family member 15 isoform X2;	137.832	225.377	0.70941	0.0711023	GO:0033554, GO:0006200, GO:0051272, GO:0055044, GO:0051270, GO:0044422, GO:0046130, GO:0015909, GO:0040011, GO:0040012, GO:0009119, GO:0033205, GO:0051301, GO:0040017, GO:0046034, GO:0009116, GO:0009117, GO:0019752, GO:0015893, GO:0072337, GO:0034040, GO:0032559, GO:0060326, GO:0016887, GO:0008559, GO:0032555, GO:0009987, GO:0009199, GO:0032550, GO:0016820, GO:0001882, GO:0001883, GO:0034635, GO:…
LOC101314511	probable 6-phosphogluconolactonase 4, chloroplastic;	123.37	225.155	0.867863	0.000129965	GO:0044710, GO:0051186, GO:0003674, GO:0019637, GO:0006807, GO:0009117, GO:0005996, GO:0006732, GO:0006098, GO:0044281, GO:0019362, GO:0055086, GO:0019320, GO:0006739, GO:1901360, GO:0016052, GO:0008150, GO:0006139, GO:0006796, GO:0072524, GO:0006793, GO:0006753, GO:0052689, GO:1901564, GO:0016787, GO:0006733, GO:0055114, GO:0044723, GO:0005975, GO:0044724, GO:0016788, GO:0003824, GO:1901575, GO:…
LOC101297925	major allergen Pru ar 1-like;	100.418	225.117	1.16465	2.83e-06	GO:0006952, GO:0008150, GO:0006950, GO:0050896, GO:0009607
LOC101304979	vacuolar-sorting receptor 1-like;	145.863	224.837	0.624249	0.00842894	GO:0043234, GO:0031224, GO:0044711, GO:0008104, GO:0010008, GO:0042221, GO:0072666, GO:0006810, GO:0072665, GO:0005048, GO:0009987, GO:0070085, GO:0005515, GO:1901362, GO:1901360, GO:0031902, GO:0005975, GO:0044237, GO:0044238, GO:0016023, GO:0016020, GO:0016021, GO:0000139, GO:0044464, GO:0030665, GO:0005768, GO:0006605, GO:0072594, GO:0016192, GO:0017119, GO:0031410, GO:0034976, GO:0042537, GO:…
LOC101310115	adenylate kinase 4;	99.2064	224.831	1.18032	4.8e-07	GO:0009749, GO:0090304, GO:0035966, GO:0009119, GO:0016051, GO:0051603, GO:0043248, GO:0009116, GO:0009117, GO:0005996, GO:0006508, GO:0032559, GO:0009259, GO:0044699, GO:0005758, GO:0032555, GO:0009987, GO:0032550, GO:0001882, GO:0001883, GO:0048731, GO:0046686, GO:0006270, GO:0007275, GO:0019693, GO:0018130, GO:0009853, GO:0046128, GO:0046129, GO:1901363, GO:1901362, GO:1901360, GO:0005975, GO:…
LOC101293749	bifunctional dihydroflavonol 4-reductase/flavanone 4-reductase-like;	19.2556	224.577	3.54356	2.64e-44	GO:0044711, GO:0044710, GO:0097159, GO:0019438, GO:0009699, GO:0000166, GO:0009698, GO:0044249, GO:0044550, GO:0005488, GO:0048037, GO:0046483, GO:0009987, GO:1901360, GO:0016491, GO:1901265, GO:0047890, GO:0018130, GO:0050662, GO:0071704, GO:1901363, GO:1901362, GO:0055114, GO:0045552, GO:0003824, GO:0019748, GO:0044237, GO:0008150, GO:0008152, GO:1901576, GO:0009058, GO:0006725, GO:0003674, GO:…
LOC101302334	AP-2 complex subunit alpha-1-like;	170.154	224.169	0.397719	0.108731	GO:0031224, GO:0008104, GO:0031988, GO:0033036, GO:0044699, GO:0009987, GO:0044459, GO:0005515, GO:0055114, GO:0030118, GO:0030119, GO:0043234, GO:0044238, GO:0016023, GO:0016020, GO:0016021, GO:0030117, GO:0000139, GO:0032991, GO:0008565, GO:0005768, GO:0031410, GO:0016192, GO:0007268, GO:0007267, GO:0012506, GO:0016853, GO:0031982, GO:0030659, GO:0010008, GO:0034613, GO:0005575, GO:0016627, GO:…
LOC101306251	gamma aminobutyrate transaminase 3, chloroplastic isoform X1; gamma aminobutyrate transaminase 3, chloroplastic isoform X2;	165.081	224.126	0.441202	0.124282	GO:0005794, GO:0016874, GO:0016879, GO:0016211, GO:0044437, GO:0043167, GO:0042221, GO:0043168, GO:0016020, GO:0009507, GO:0016880, GO:0005737, GO:0016740, GO:0016769, GO:0048037, GO:0005773, GO:0005774, GO:0005739, GO:0046686, GO:0031090, GO:0005575, GO:0043231, GO:0004015, GO:0008483, GO:0003824, GO:0044424, GO:0050896, GO:0044422, GO:0005488, GO:0009536, GO:0008150, GO:0008152, GO:0044446, GO:…
LOC101306778	serine/arginine-rich-splicing factor SR34-like isoform X1; serine/arginine-rich-splicing factor SR34-like isoform X2; serine/arginine-rich-splicing factor SR34-like isoform X3;	157.342	223.709	0.507741	0.0295391	GO:1901363, GO:0005488, GO:0003674, GO:1901265, GO:0097159, GO:0036094, GO:0003676, GO:0000166
LOC101297749	zinc finger A20 and AN1 domain-containing stress-associated protein 6-like;	120.942	223.681	0.887132	0.00134781	GO:0043122, GO:0043455, GO:0055044, GO:0002682, GO:0008150, GO:0043227, GO:0042221, GO:0072663, GO:0010941, GO:0030054, GO:0006810, GO:0005996, GO:0016881, GO:0044699, GO:0019320, GO:0061025, GO:0009987, GO:0034613, GO:0005515, GO:0048731, GO:0007275, GO:0022403, GO:0022402, GO:0009791, GO:0043130, GO:1901363, GO:0009416, GO:0009415, GO:0009414, GO:0005975, GO:0044237, GO:0044238, GO:0050776, GO:…
LOC101308335	tryptophan aminotransferase-related protein 4;	6.80693	223.676	5.03889	2.98e-36	GO:0042435, GO:0042430, GO:0042221, GO:0030154, GO:0019752, GO:0008610, GO:0047654, GO:0072330, GO:0048037, GO:0044699, GO:0009987, GO:0048731, GO:0050362, GO:0007275, GO:0009908, GO:0018130, GO:0080098, GO:0009790, GO:0009791, GO:0009793, GO:0009416, GO:1901360, GO:0010087, GO:0006694, GO:0009653, GO:0071704, GO:0010817, GO:0044237, GO:0044238, GO:0016020, GO:0016021, GO:0009617, GO:0009719, GO:…
LOC101295365	proteasome subunit alpha type-7;	153.085	223.572	0.546405	0.0222771	GO:0042633, GO:0070003, GO:0005840, GO:0043234, GO:0042638, GO:0031398, GO:0016052, GO:0090304, GO:0008150, GO:0010498, GO:0043933, GO:0051603, GO:0043248, GO:0010941, GO:0006810, GO:0016032, GO:0005996, GO:0046364, GO:0072331, GO:0044699, GO:0019320, GO:0051320, GO:0044351, GO:0031400, GO:0005515, GO:0048731, GO:0046686, GO:0004175, GO:0007275, GO:0006091, GO:0022405, GO:0022404, GO:0022403, GO:…
LOC101303225	malate dehydrogenase, chloroplastic;	110.768	223.283	1.01131	4.4e-06	GO:0016054, GO:0005777, GO:0009062, GO:0009060, GO:0009894, GO:0016491, GO:0042221, GO:0019752, GO:0005996, GO:0044282, GO:0019320, GO:0005759, GO:0009987, GO:0005618, GO:0031323, GO:0044242, GO:0009853, GO:1901363, GO:0055114, GO:0019395, GO:0005975, GO:0030060, GO:0009058, GO:0044237, GO:0044238, GO:0016020, GO:0019319, GO:0019318, GO:0009651, GO:0065007, GO:0010319, GO:0044464, GO:0046320, GO:…
LOC101310052	NADP-dependent glyceraldehyde-3-phosphate dehydrogenase;	31.0676	223.158	2.84404	1.5e-23	GO:0044710, GO:0016874, GO:0090304, GO:0003911, GO:0006807, GO:0046483, GO:0009987, GO:1901360, GO:0016491, GO:0044260, GO:0006139, GO:0043170, GO:0016620, GO:0006259, GO:0016903, GO:0055114, GO:0003824, GO:0044237, GO:0044238, GO:0008150, GO:0003909, GO:0008152, GO:0071704, GO:0034641, GO:0016886, GO:0003674, GO:0006266, GO:0006725, GO:0008886
LOC101296889	probable strigolactone esterase D14 homolog;	69.6005	223.039	1.68031	8e-07	GO:0016787, GO:0009628, GO:0050896, GO:0080032, GO:0016746, GO:0080030, GO:0080031, GO:0080167, GO:0050253, GO:0003674, GO:0016788, GO:0003824, GO:0004091, GO:0016740, GO:0052689, GO:0008150, GO:0008152
LOC101291839	cysteine synthase isoform X1; cysteine synthase isoform X2;	210.016	222.578	0.0837984	0.760164	GO:0006950, GO:0044712, GO:0008652, GO:0042435, GO:0042436, GO:0006970, GO:0042430, GO:0051234, GO:0016052, GO:0009063, GO:0019758, GO:0016144, GO:0042221, GO:0019757, GO:0009069, GO:0019752, GO:0005996, GO:0072330, GO:0032559, GO:0044699, GO:0019320, GO:0032555, GO:0009987, GO:0016137, GO:0032550, GO:0001882, GO:0001883, GO:0046686, GO:0007275, GO:0006568, GO:0006569, GO:0006563, GO:0018130, GO:…
LOC101306848	uncharacterized protein LOC101306848; uncharacterized protein LOC101306848;	223.678	221.95	-0.0111508	0.971514	GO:0009628, GO:0071944, GO:0050896, GO:0044464, GO:0009415, GO:0009414, GO:0006950, GO:0005886, GO:0046686, GO:0010038, GO:0016020, GO:0005575, GO:0042221, GO:0009269, GO:0010035, GO:0008150, GO:0005623
LOC101314484	LOB domain-containing protein 41-like;	46.9169	221.882	2.24143	1.56e-07	GO:0051252, GO:0071310, GO:0051707, GO:0051704, GO:0010033, GO:0031323, GO:0042221, GO:0071446, GO:0019222, GO:0036293, GO:0045087, GO:0050789, GO:0070482, GO:0009628, GO:0050896, GO:0080090, GO:0044699, GO:0031326, GO:0009863, GO:0009987, GO:0006950, GO:2000112, GO:0006955, GO:2001141, GO:0006355, GO:0010556, GO:0071407, GO:0005575, GO:0007165, GO:0014070, GO:0044700, GO:0051716, GO:0051171, GO:…
LOC101312376	26S protease regulatory subunit 8 homolog A;	161.867	221.677	0.453658	0.0602604	GO:0002119, GO:0045893, GO:0045892, GO:0045899, GO:0045898, GO:0040011, GO:0040012, GO:0040017, GO:0051603, GO:0033238, GO:0072331, GO:0009199, GO:0010556, GO:0010557, GO:0007275, GO:0010558, GO:0009790, GO:0009791, GO:0046128, GO:0005875, GO:0031399, GO:0031398, GO:0031397, GO:0031396, GO:0005886, GO:0031410, GO:0043231, GO:0034621, GO:0034622, GO:0036094, GO:0006511, GO:0019904, GO:0006152, GO:…
LOC101297269	BEL1-like homeodomain protein 1;	160.302	221.513	0.466512	0.0929977	GO:0043455, GO:0000305, GO:0044711, GO:0002682, GO:0000302, GO:0000303, GO:0090304, GO:0008104, GO:0010197, GO:0006955, GO:0042221, GO:0010941, GO:0009069, GO:0006810, GO:0019752, GO:0044699, GO:0071407, GO:0009987, GO:0005515, GO:0048731, GO:0008652, GO:0010556, GO:0007275, GO:0070727, GO:0007165, GO:0018130, GO:0009559, GO:1901363, GO:1901362, GO:1901360, GO:0009553, GO:0009755, GO:0044237, GO:…
LOC101311438	suppressor protein SRP40-like;	297.856	221.512	-0.427205	0.365329	-
LOC101297686	40S ribosomal protein S17-like;	151.438	221.248	0.546942	0.0211478	GO:0005840, GO:0090304, GO:0000028, GO:0032259, GO:0009117, GO:0009987, GO:0006796, GO:0009451, GO:0018130, GO:1901362, GO:1901360, GO:0009059, GO:0044237, GO:0044238, GO:0016020, GO:0044464, GO:0032991, GO:0006163, GO:0009165, GO:0006164, GO:0034621, GO:0034622, GO:1901566, GO:0090407, GO:0031974, GO:0019637, GO:0019438, GO:0002181, GO:0002182, GO:0022627, GO:0022626, GO:0031981, GO:0072521, GO:…
LOC101300421	probable WRKY transcription factor 31;	65.2946	220.879	1.75814	1.36e-08	GO:0045892, GO:0090304, GO:0008150, GO:0042221, GO:0016036, GO:0042886, GO:0044699, GO:0009987, GO:0005515, GO:0010556, GO:0010558, GO:0001067, GO:0018130, GO:1901363, GO:1901362, GO:1901360, GO:0080169, GO:0009755, GO:0006857, GO:0019748, GO:0035556, GO:0044237, GO:0044238, GO:0009719, GO:0044464, GO:0009991, GO:0015711, GO:0071495, GO:0071496, GO:0060255, GO:0010243, GO:0009404, GO:0009407, GO:…
LOC101307202	signal peptide peptidase-like 2; signal peptide peptidase-like 2;	158.512	220.647	0.477087	0.0502595	GO:0070001, GO:0031224, GO:0002682, GO:0010008, GO:0010941, GO:0016020, GO:0031293, GO:0016021, GO:0005515, GO:0042500, GO:0004175, GO:0031902, GO:0044238, GO:0016023, GO:0043523, GO:0071556, GO:0000139, GO:0005768, GO:0030660, GO:0044464, GO:0031410, GO:0005764, GO:0005765, GO:0005783, GO:0005789, GO:0046983, GO:0050819, GO:0050818, GO:0031300, GO:0031301, GO:0030659, GO:0005773, GO:0005770, GO:…
LOC101296304	two-component response regulator-like APRR7;	258.544	220.406	-0.230259	0.373575	GO:0045892, GO:0090304, GO:0044699, GO:0009987, GO:0048731, GO:0010556, GO:0006796, GO:0007275, GO:0071482, GO:0007165, GO:0018130, GO:0009791, GO:1901363, GO:1901362, GO:1901360, GO:0048571, GO:0035556, GO:0044237, GO:0044238, GO:0065007, GO:0044464, GO:0022414, GO:0060255, GO:0010017, GO:0071214, GO:0045934, GO:0044271, GO:0019438, GO:0050896, GO:0080090, GO:0048608, GO:0009648, GO:0061458, GO:…
LOC101311602	CBL-interacting serine/threonine-protein kinase 6;	251.37	220.373	-0.189823	0.476696	GO:0019375, GO:0042631, GO:0009787, GO:0043269, GO:0009788, GO:0050832, GO:0008150, GO:0009755, GO:0071555, GO:0071554, GO:0042221, GO:0016036, GO:0022892, GO:1901420, GO:0009827, GO:0032559, GO:0044699, GO:0032555, GO:0009987, GO:0032550, GO:0001882, GO:0001883, GO:0010555, GO:0006796, GO:0007275, GO:0009826, GO:0007165, GO:0022402, GO:1901265, GO:0009966, GO:0000902, GO:1901363, GO:0051365, GO:…
LOC101313621	GDSL esterase/lipase 1-like;	121.251	220.276	0.861403	0.00515513	GO:0055044, GO:0002684, GO:0002682, GO:0050832, GO:0008150, GO:0005774, GO:0042221, GO:0030054, GO:0042335, GO:0019752, GO:0044699, GO:0009987, GO:0009705, GO:0048731, GO:0070727, GO:0007275, GO:0043170, GO:0005615, GO:0009908, GO:0009966, GO:0048437, GO:0009968, GO:0050778, GO:0000038, GO:0044237, GO:0044238, GO:0050776, GO:0032527, GO:0006725, GO:0009719, GO:0009653, GO:0010648, GO:0044464, GO:…
LOC101308236	glycine-rich protein 2;	184.065	220.271	0.259125	0.393416	-
LOC101305177	uncharacterized protein LOC101305177;	419.121	220.158	-0.928791	9.91e-05	-
LOC101308688	protein WVD2-like 1;	97.7628	219.927	1.16957	5.72e-06	-
LOC101294796	LOW QUALITY PROTEIN: UDP-glycosyltransferase 74F2-like;	17.438	219.786	3.6554	2.35e-26	GO:0016740, GO:0016757, GO:0016758, GO:0003674, GO:0003824, GO:0008150, GO:0008152
LOC101295034	LOW QUALITY PROTEIN: probable isoleucine--tRNA ligase, cytoplasmic;	180.814	218.444	0.272753	0.268273	GO:0090304, GO:0019752, GO:0032559, GO:0032555, GO:0009987, GO:0032550, GO:0006448, GO:0001882, GO:0032553, GO:0010556, GO:1901363, GO:1901360, GO:0006450, GO:0043039, GO:0043038, GO:0044237, GO:0044238, GO:0052689, GO:0065007, GO:0044464, GO:0008270, GO:0060255, GO:0046914, GO:0030554, GO:0043436, GO:0044281, GO:0005575, GO:0043231, GO:1901564, GO:0006428, GO:0032268, GO:0036094, GO:0008150, GO:…
LOC101295542	ubiquitin carboxyl-terminal hydrolase 13 isoformX2; ubiquitin carboxyl-terminal hydrolase 13 isoformX1;	198.371	218.337	0.13834	0.598189	GO:0055044, GO:0031647, GO:0090304, GO:0008150, GO:0051603, GO:0010942, GO:0032259, GO:0016032, GO:0005996, GO:0006355, GO:0044451, GO:0044699, GO:0019320, GO:0009987, GO:0005515, GO:0010556, GO:0007275, GO:0046365, GO:1901363, GO:1901360, GO:0005975, GO:0043632, GO:0040029, GO:0044237, GO:0044238, GO:0019318, GO:0032088, GO:0065007, GO:0044464, GO:0008270, GO:0048522, GO:0006289, GO:0022414, GO:…
LOC101303125	probable serine/threonine protein kinase IREH1;	261.704	218.113	-0.262854	0.305483	GO:0044238, GO:0009826, GO:0009827, GO:0032559, GO:0044699, GO:0032555, GO:0009987, GO:0032550, GO:0032989, GO:0001883, GO:0006468, GO:0007275, GO:1901363, GO:0044237, GO:0071555, GO:0071554, GO:0009653, GO:0009856, GO:0022414, GO:0036094, GO:0048646, GO:0004672, GO:0030554, GO:0016740, GO:0009664, GO:0048588, GO:0048589, GO:0042545, GO:0048856, GO:0032502, GO:0032501, GO:0000902, GO:0008150, GO:…
LOC101301541	probable glucan 1,3-alpha-glucosidase;	138.037	218.026	0.659435	0.00449359	GO:0006486, GO:0002119, GO:0006091, GO:0051273, GO:0044237, GO:0051274, GO:0008104, GO:0031988, GO:0042221, GO:0033036, GO:0006457, GO:0009826, GO:0044699, GO:0070727, GO:0009987, GO:0070085, GO:0032989, GO:0005515, GO:0034637, GO:0046686, GO:0044707, GO:0007275, GO:0065007, GO:0009790, GO:0009966, GO:0009792, GO:0043687, GO:0055114, GO:0005975, GO:0005976, GO:0005977, GO:0030582, GO:0005575, GO:…
LOC101297184	40S ribosomal protein S13;	114.4	218.021	0.930335	8.43e-05	GO:0010090, GO:0005840, GO:0090304, GO:0008104, GO:0043412, GO:0032259, GO:0033036, GO:0016032, GO:0009664, GO:0019080, GO:0019083, GO:0032984, GO:0044699, GO:0009987, GO:0032989, GO:0005515, GO:0048731, GO:0005618, GO:0007275, GO:0009451, GO:0010026, GO:0022402, GO:0065007, GO:0009965, GO:1901363, GO:1901362, GO:1901361, GO:1901360, GO:0043414, GO:0044237, GO:0044238, GO:0071554, GO:0016020, GO:…
LOC101292421	uncharacterized protein LOC101292421;	168.876	217.706	0.366428	0.186034	GO:0006573, GO:0044710, GO:0009987, GO:0008270, GO:0051186, GO:0009056, GO:0097159, GO:0019637, GO:0008442, GO:0043167, GO:0043169, GO:0043436, GO:0006807, GO:0006082, GO:0009117, GO:0000166, GO:0019752, GO:0005996, GO:0006732, GO:0006098, GO:0005488, GO:0048037, GO:0046483, GO:0055086, GO:0019320, GO:0006739, GO:1901360, GO:1901605, GO:0016052, GO:0016491, GO:1901265, GO:0006139, GO:0006796, GO:…
LOC101311450	probable leucine-rich repeat receptor-like serine/threonine-protein kinase At3g14840;	0.818513	217.506	8.05348	1.28e-59	GO:0051234, GO:0044710, GO:0055044, GO:0031224, GO:0030554, GO:0023052, GO:0097159, GO:0015833, GO:0043167, GO:0030054, GO:0043412, GO:0043168, GO:0044260, GO:0050789, GO:0006796, GO:0000166, GO:0009506, GO:0071702, GO:0016740, GO:0005488, GO:0032559, GO:0044699, GO:0044267, GO:0032555, GO:0009987, GO:0060089, GO:0032550, GO:0001882, GO:1901265, GO:0006468, GO:0005057, GO:0006793, GO:0036094, GO:…
LOC101299973	phospholipase D alpha 1;	524.427	217.373	-1.2705	1.27e-07	GO:0044242, GO:0009787, GO:0042439, GO:0044712, GO:0055044, GO:0009789, GO:0016051, GO:0042221, GO:0030054, GO:0030154, GO:0019752, GO:0005996, GO:1901421, GO:0044699, GO:0019320, GO:0009987, GO:0005515, GO:0048731, GO:0046686, GO:0007275, GO:0007165, GO:0034638, GO:0009967, GO:0009791, GO:0006833, GO:0046365, GO:0005975, GO:0009058, GO:0044237, GO:0044238, GO:0016023, GO:0016020, GO:0019319, GO:…
LOC101300114	laccase-15-like;	20.0316	217.294	3.43938	1.14e-42	GO:0044710, GO:0009791, GO:0044702, GO:0007275, GO:0009056, GO:0042221, GO:0000003, GO:0006950, GO:0043167, GO:0071554, GO:0043169, GO:0019439, GO:0048608, GO:0009628, GO:0044248, GO:0050896, GO:0005488, GO:0009415, GO:0071669, GO:0044699, GO:0044707, GO:0009987, GO:1901360, GO:0044085, GO:0016491, GO:0046271, GO:0048731, GO:0052716, GO:0009808, GO:0005575, GO:0005576, GO:0042546, GO:0046688, GO:…
LOC101293738	V-type proton ATPase subunit a3;	281.393	217.245	-0.373288	0.124689	GO:0002119, GO:0090382, GO:0040010, GO:0006812, GO:0040012, GO:0040013, GO:0070482, GO:0006811, GO:0030670, GO:0061024, GO:0061025, GO:0009199, GO:0072507, GO:0072503, GO:0007276, GO:0005615, GO:0009790, GO:0009791, GO:0046128, GO:0046129, GO:0033179, GO:0009058, GO:0033177, GO:0033176, GO:0070271, GO:0040011, GO:0031410, GO:0016192, GO:0009991, GO:0071495, GO:0071496, GO:0034621, GO:0034622, GO:…
LOC101297255	probable Xaa-Pro aminopeptidase P;	137.729	216.895	0.655099	0.00556898	GO:0070006, GO:0044422, GO:0008238, GO:0008104, GO:0042803, GO:0043603, GO:0072662, GO:0072663, GO:0006810, GO:0009987, GO:0008150, GO:0031406, GO:0005515, GO:0004177, GO:0060918, GO:0005975, GO:0009058, GO:0010815, GO:0010817, GO:0044237, GO:0044238, GO:0016020, GO:0044743, GO:0043231, GO:0044464, GO:0006605, GO:0072594, GO:1901565, GO:0042802, GO:0006518, GO:0034641, GO:0009914, GO:0010013, GO:…
LOC101303897	LOW QUALITY PROTEIN: lysine histidine transporter-like 6;	62.0864	216.809	1.80411	1.81e-14	GO:0043455, GO:0044422, GO:0044267, GO:0002682, GO:0008104, GO:0035967, GO:0033554, GO:0031365, GO:0042221, GO:0010941, GO:0022892, GO:0006811, GO:0044699, GO:0061024, GO:0061025, GO:0009987, GO:0044459, GO:0048731, GO:0007275, GO:0006498, GO:0007165, GO:0009963, GO:0009962, GO:0080167, GO:0034220, GO:0009058, GO:0006888, GO:0044237, GO:0044238, GO:0022891, GO:0016020, GO:0016021, GO:0015718, GO:…
LOC101304523	probable nucleolar protein 5-2;	204.743	216.784	0.0824673	0.776154	GO:0051169, GO:0006364, GO:0051234, GO:0090305, GO:0090304, GO:0008104, GO:0032259, GO:0033036, GO:0044451, GO:0044452, GO:0009987, GO:0005515, GO:0009451, GO:0044743, GO:1901363, GO:1901360, GO:0008173, GO:0044237, GO:0044238, GO:0016020, GO:0044464, GO:0034504, GO:0032991, GO:0006605, GO:0006608, GO:0006396, GO:0000447, GO:0031974, GO:0008168, GO:0043021, GO:0031428, GO:0033365, GO:0016741, GO:…
LOC101293768	uncharacterized protein LOC101293768;	128.707	216.322	0.749152	0.00257751	-
LOC101296203	transmembrane 9 superfamily member 3-like;	223.563	216.214	-0.0482443	0.869458	GO:0018377, GO:0044422, GO:0008104, GO:0044710, GO:0031365, GO:0006810, GO:0044699, GO:0061024, GO:0061025, GO:0009987, GO:0044459, GO:0005515, GO:0048731, GO:0005618, GO:0072503, GO:0043170, GO:0007165, GO:0009058, GO:0071704, GO:0044237, GO:0044238, GO:0016020, GO:0016021, GO:0005768, GO:0044464, GO:0005765, GO:0043231, GO:0009991, GO:0031410, GO:0005764, GO:0022414, GO:0000421, GO:0043543, GO:…
LOC101315273	ocs element-binding factor 1-like;	91.7165	215.796	1.23429	4.65e-07	GO:0045893, GO:0008104, GO:0035967, GO:0042221, GO:0072666, GO:0033036, GO:0072665, GO:0044699, GO:0009987, GO:0005515, GO:0010556, GO:0010557, GO:2000034, GO:0009410, GO:1901363, GO:0006605, GO:0072594, GO:0009991, GO:0035966, GO:0071496, GO:0034620, GO:0034976, GO:2000243, GO:0060255, GO:2000241, GO:0045935, GO:0030968, GO:0046982, GO:0046983, GO:0033365, GO:0050896, GO:0080090, GO:0006950, GO:…
LOC101290789	isocitrate dehydrogenase [NAD] catalytic subunit5, mitochondrial;	122.755	215.767	0.813727	0.000641893	GO:0006091, GO:0048764, GO:0008652, GO:0003723, GO:0051234, GO:0040010, GO:0045242, GO:0009060, GO:0010498, GO:0009064, GO:0043933, GO:0042221, GO:0009117, GO:0019752, GO:0043234, GO:0048037, GO:0044699, GO:0005759, GO:0009987, GO:0032550, GO:0001882, GO:0001883, GO:0048731, GO:0010259, GO:0007275, GO:0005962, GO:0007568, GO:0050662, GO:0009792, GO:1901363, GO:0032555, GO:0055114, GO:0045927, GO:…
LOC105349783	glutathione S-transferase-like;	93.9742	215.251	1.19559	1.33e-05	GO:0070482, GO:0072330, GO:0071407, GO:0016137, GO:0005618, GO:0044707, GO:0007275, GO:0042435, GO:0009791, GO:0080167, GO:0005975, GO:0005976, GO:0010817, GO:0019319, GO:0019318, GO:0009851, GO:0009850, GO:0048764, GO:0034754, GO:0071495, GO:0046395, GO:0046394, GO:0009725, GO:0030312, GO:0043436, GO:0022622, GO:0050897, GO:0050896, GO:2001147, GO:0006952, GO:0006950, GO:0006955, GO:0010583, GO:…
LOC101311577	26S proteasome non-ATPase regulatory subunit 12 homolog A-like;	169.614	214.919	0.341521	0.168876	GO:0042023, GO:0042633, GO:0016054, GO:0043234, GO:0042638, GO:0031398, GO:0016052, GO:0009062, GO:0090304, GO:0035966, GO:0010498, GO:0022604, GO:0051603, GO:0043248, GO:0010941, GO:0030054, GO:0006810, GO:0016032, GO:0005996, GO:0072331, GO:0044699, GO:0019320, GO:0051320, GO:0044351, GO:0031400, GO:0034645, GO:0003824, GO:0005515, GO:0048731, GO:0046686, GO:0007275, GO:0055044, GO:0022405, GO:…
LOC101294343	uncharacterized protein LOC101294343;	177.111	214.802	0.278336	0.263622	GO:0044710, GO:0030554, GO:0097159, GO:0044260, GO:0043167, GO:0043412, GO:0043168, GO:0001883, GO:0006796, GO:0000166, GO:0016740, GO:0005488, GO:0032559, GO:0044267, GO:0032555, GO:0009987, GO:0032550, GO:0001882, GO:1901265, GO:0006468, GO:0006793, GO:0036094, GO:0016310, GO:0006464, GO:1901363, GO:0003824, GO:0017076, GO:0044237, GO:0044238, GO:0008150, GO:0043170, GO:0008152, GO:0071704, GO:…
LOC101308904	myosin-17-like;	217.851	214.599	-0.021712	0.941914	GO:0010091, GO:0010090, GO:0006913, GO:0090421, GO:0055044, GO:0031224, GO:0051276, GO:0090304, GO:0008104, GO:0043227, GO:0071554, GO:0006810, GO:0009826, GO:0007049, GO:0048765, GO:0032559, GO:0044699, GO:0044238, GO:0032555, GO:0009987, GO:0032550, GO:0016459, GO:0001882, GO:0032553, GO:0048731, GO:0010556, GO:0048609, GO:0007275, GO:0060151, GO:0043197, GO:0010026, GO:0044743, GO:0007165, GO:…
LOC101299722	ubiquitin domain-containing protein DSK2a;	167.244	214.481	0.358877	0.139436	GO:0044237, GO:0090304, GO:0042176, GO:0010498, GO:0051603, GO:0070482, GO:0044710, GO:0009987, GO:0005515, GO:0043130, GO:1901363, GO:1901360, GO:0043632, GO:0031399, GO:0043234, GO:0044238, GO:0031396, GO:0016020, GO:0044464, GO:0065007, GO:0032991, GO:0003684, GO:0006289, GO:0019900, GO:0060255, GO:0006511, GO:0006281, GO:0005783, GO:0005789, GO:0031974, GO:0050896, GO:0080090, GO:0031981, GO:…
LOC101314616	RNA-binding protein 24 isoform X1; RNA-binding protein 24 isoform X2;	234.694	213.974	-0.133348	0.61186	-
LOC101303329	probable cellulose synthase A catalytic subunit 3 [UDP-forming];	701.898	213.968	-1.71384	2.02e-13	GO:0048764, GO:0051273, GO:0031224, GO:0051274, GO:0071555, GO:0042221, GO:0000226, GO:0005996, GO:0009825, GO:0044699, GO:0019320, GO:0009987, GO:0032989, GO:0034637, GO:0046686, GO:0007275, GO:0010383, GO:0009826, GO:0065007, GO:0009791, GO:0009411, GO:0009416, GO:0005975, GO:0005976, GO:0044036, GO:0009058, GO:0010817, GO:0044237, GO:0044238, GO:0071554, GO:0016020, GO:0016021, GO:0019318, GO:…
LOC101311794	bifunctional epoxide hydrolase 2-like;	65.805	213.942	1.70104	3.36e-10	GO:0042579, GO:0009056, GO:0009725, GO:0042221, GO:0019439, GO:0009628, GO:0044248, GO:0016740, GO:0016746, GO:0009987, GO:0006950, GO:0005777, GO:0005575, GO:0008152, GO:0043231, GO:0016787, GO:0009415, GO:0005737, GO:0016801, GO:0016803, GO:0005829, GO:0003824, GO:0004301, GO:0050896, GO:0044237, GO:0009733, GO:0008150, GO:0044464, GO:0009719, GO:0044444, GO:0006725, GO:0044424, GO:0010033, GO:…
LOC101297661	hexokinase-1;	107.179	213.752	0.995831	1.37e-05	GO:0045893, GO:0044237, GO:0071331, GO:0071333, GO:0090304, GO:0042221, GO:0005739, GO:0005996, GO:0032559, GO:0044699, GO:0019320, GO:0032555, GO:0009987, GO:0032550, GO:0001882, GO:0001883, GO:0010556, GO:0010557, GO:0043170, GO:0007165, GO:0010255, GO:1901363, GO:0019219, GO:0071322, GO:0071326, GO:0005975, GO:0019158, GO:0044238, GO:0016020, GO:0019318, GO:0006725, GO:0065007, GO:0044464, GO:…
CDPK1	uncharacterized protein LOC101299121;	111.878	213.643	0.933256	0.000387988	GO:0042175, GO:0009787, GO:0010769, GO:0044711, GO:0009058, GO:0002682, GO:0010647, GO:0050832, GO:0008104, GO:0035967, GO:0042221, GO:0010941, GO:0031347, GO:0033036, GO:0032412, GO:1901421, GO:0072330, GO:0032559, GO:0044699, GO:0071407, GO:0032555, GO:0009987, GO:0032550, GO:0001882, GO:0001883, GO:0046686, GO:0006796, GO:0055044, GO:0001558, GO:0007165, GO:0009789, GO:0009967, GO:0009966, GO:…
LOC101299190	mRNA turnover protein 4 homolog;	280.136	213.137	-0.394397	0.139672	GO:0005840, GO:0006364, GO:0090304, GO:0000027, GO:0044351, GO:1901361, GO:1901360, GO:0044237, GO:0044238, GO:0016020, GO:0044464, GO:0032991, GO:0016192, GO:0034621, GO:0034622, GO:0044270, GO:0031975, GO:0031974, GO:0019439, GO:0022626, GO:0031981, GO:0005575, GO:0043231, GO:0043233, GO:0043232, GO:0042254, GO:0042255, GO:0031965, GO:0031967, GO:0030529, GO:0065003, GO:0008150, GO:0008152, GO:…
LOC101293345	protein EARLY RESPONSIVE TO DEHYDRATION 15-like isoform X2; protein EARLY RESPONSIVE TO DEHYDRATION 15-like isoform X1; protein EARLY RESPONSIVE TO DEHYDRATION 15-like isoform X1; protein EARLY RESPONSIVE TO DEHYDRATION 15-like isoform X2;	195.789	212.725	0.119721	0.821966	-
LOC101292100	protein disulfide isomerase-like 1-4;	164.244	212.611	0.372375	0.138497	GO:0031545, GO:0008104, GO:0032940, GO:0031988, GO:0010942, GO:0010941, GO:0018193, GO:0006810, GO:0019752, GO:0044260, GO:0009987, GO:0009986, GO:0005515, GO:0055114, GO:0044237, GO:0044238, GO:0016023, GO:0016020, GO:0045454, GO:0003756, GO:0004576, GO:0032787, GO:0044464, GO:0031410, GO:0004579, GO:0048522, GO:0034976, GO:0016853, GO:0005788, GO:0043436, GO:0018904, GO:0051213, GO:0050896, GO:…
LOC101314754	uncharacterized protein LOC101314754;	56.1866	212.575	1.91976	2.99e-11	GO:0042175, GO:0044711, GO:0004497, GO:0005783, GO:0043227, GO:0044237, GO:0043229, GO:0005789, GO:0097159, GO:0042221, GO:0044710, GO:0043167, GO:0009719, GO:0043169, GO:0009699, GO:0009698, GO:0009628, GO:0044550, GO:0050896, GO:0005488, GO:0046483, GO:0009314, GO:0009987, GO:1901360, GO:0016491, GO:0005737, GO:0044432, GO:0044446, GO:0031090, GO:0016709, GO:0005575, GO:0016705, GO:0043231, GO:…
LOC101302187	aspartokinase 2, chloroplastic isoform X1; aspartokinase 2, chloroplastic isoform X1; aspartokinase 2, chloroplastic isoform X2;	88.4645	212.496	1.2643	7.63e-07	GO:0044711, GO:0044710, GO:0044435, GO:0044434, GO:0008652, GO:0046394, GO:0046451, GO:0043226, GO:0030554, GO:0043648, GO:0043227, GO:0009066, GO:0009089, GO:0043167, GO:0009085, GO:0043436, GO:0006807, GO:0032553, GO:0009067, GO:0000166, GO:0019752, GO:0044249, GO:0005737, GO:0006520, GO:0016740, GO:0044281, GO:0032559, GO:0044283, GO:0019202, GO:0009987, GO:0016053, GO:0031406, GO:0001882, GO:…
LOC101313954	protein SUPPRESSOR OF K(+) TRANSPORT GROWTH DEFECT 1;	141.901	212.312	0.581287	0.0158291	GO:0071285, GO:0005771, GO:0006200, GO:0032991, GO:0046130, GO:0005774, GO:0008104, GO:0009119, GO:0070676, GO:0006813, GO:0046034, GO:0009116, GO:0009117, GO:0072665, GO:0043234, GO:0007049, GO:0032559, GO:0016887, GO:0061024, GO:0032555, GO:0009987, GO:0009199, GO:0032550, GO:0034613, GO:0001882, GO:0032553, GO:0040007, GO:0019693, GO:0008022, GO:0017048, GO:0005737, GO:0046128, GO:1901363, GO:…
LOC101309543	glutamine--tRNA ligase;	149.155	212.202	0.50861	0.0309856	GO:0090304, GO:0019752, GO:0032559, GO:0044699, GO:0032555, GO:0009987, GO:0032550, GO:0001882, GO:0032553, GO:0048731, GO:0007275, GO:0009908, GO:0009791, GO:1901363, GO:1901360, GO:0043039, GO:0043038, GO:0044237, GO:0044238, GO:0048437, GO:0044464, GO:0048438, GO:0022414, GO:0036094, GO:0030554, GO:0043436, GO:0048440, GO:0044281, GO:0048608, GO:0061458, GO:0006425, GO:0006424, GO:0005575, GO:…
LOC101304869	uncharacterized protein LOC101304869;	107.483	211.859	0.979046	8.05e-05	GO:0005488, GO:0016874, GO:0008270, GO:0003674, GO:0003824, GO:0043167, GO:0043169, GO:0046872, GO:0008152, GO:0008150, GO:0046914
LOC101306032	phosphate transporter PHO1;	213.938	211.555	-0.0162191	0.975738	GO:0045892, GO:0044711, GO:0005783, GO:0022891, GO:0042221, GO:0016036, GO:0022892, GO:0042886, GO:0044699, GO:0009987, GO:0015833, GO:0044459, GO:0009247, GO:0048731, GO:0010556, GO:0007275, GO:0071482, GO:0007165, GO:0071489, GO:0007166, GO:0009791, GO:0018130, GO:0009416, GO:0009960, GO:0007186, GO:0034220, GO:0006857, GO:0019748, GO:0044237, GO:0044238, GO:0009639, GO:0016020, GO:0016021, GO:…
LOC101291093	heat shock cognate 70 kDa protein 2;	138.109	211.293	0.613302	0.062218	GO:0006091, GO:0005840, GO:0006200, GO:0055044, GO:0046130, GO:0000302, GO:2000112, GO:0050832, GO:0035966, GO:0009119, GO:0016051, GO:0042221, GO:0005739, GO:0009116, GO:0009117, GO:1901292, GO:0005996, GO:0006355, GO:0072330, GO:0032559, GO:0016887, GO:0019320, GO:0032555, GO:0009987, GO:0009199, GO:0032550, GO:0036211, GO:0001882, GO:0001883, GO:0005618, GO:0010556, GO:0010029, GO:0019693, GO:…
LOC101302556	60S ribosomal protein L44;	139.283	211.221	0.600743	0.0112614	GO:0002119, GO:0005840, GO:0090304, GO:0008150, GO:0040014, GO:0042221, GO:0033036, GO:0016032, GO:0019080, GO:0019083, GO:0032984, GO:0044699, GO:0009987, GO:0048731, GO:0007275, GO:0043170, GO:0070972, GO:0018130, GO:0009790, GO:0009791, GO:0009792, GO:1901362, GO:1901361, GO:1901360, GO:0045927, GO:0006414, GO:0044237, GO:0044238, GO:0044464, GO:0009719, GO:0032991, GO:0006605, GO:0072594, GO:…
LOC101300358	uncharacterized protein LOC101300358;	421.332	211.136	-0.996716	1.82e-05	GO:0044710, GO:0009579, GO:0055044, GO:0031224, GO:0051274, GO:0044042, GO:0044436, GO:1901576, GO:0030243, GO:0044260, GO:0009250, GO:0030244, GO:0009506, GO:0044249, GO:0005737, GO:0043234, GO:0071669, GO:0009987, GO:0044264, GO:0044262, GO:0016051, GO:0030054, GO:0034637, GO:0044085, GO:0071840, GO:0009521, GO:0033692, GO:0051273, GO:0005575, GO:0009522, GO:0071704, GO:0032991, GO:0005886, GO:…
LOC101296626	serine/threonine-protein kinase CTR1;	284.922	211.08	-0.432713	0.357337	GO:0044710, GO:0005622, GO:0009658, GO:0030554, GO:0007010, GO:0097159, GO:0071841, GO:0043167, GO:0006996, GO:0043412, GO:0043168, GO:0044260, GO:0006796, GO:0000166, GO:0005737, GO:0016740, GO:0005488, GO:0032559, GO:0030036, GO:0044267, GO:0032555, GO:0009987, GO:0032550, GO:0031406, GO:0001882, GO:1901265, GO:0007015, GO:0006468, GO:0004713, GO:0004712, GO:0006793, GO:0036094, GO:0016310, GO:…
LOC101300997	perakine reductase-like; perakine reductase-like;	57.9423	211.016	1.86494	5.08e-08	GO:0009941, GO:0044710, GO:0009734, GO:0044422, GO:0031975, GO:0023052, GO:0009725, GO:0071310, GO:0010035, GO:0044434, GO:0044435, GO:0042221, GO:0009526, GO:0006807, GO:0050789, GO:0009536, GO:0009507, GO:0004033, GO:0050896, GO:0009820, GO:0044699, GO:0005622, GO:0009987, GO:0016491, GO:0065007, GO:0046686, GO:0044446, GO:0005575, GO:0043231, GO:1901564, GO:0044700, GO:0005737, GO:0051716, GO:…
LOC101309314	succinate dehydrogenase subunit 5, mitochondrial;	89.0412	210.99	1.24462	8.78e-08	GO:0005737, GO:0044444, GO:0044464, GO:0043226, GO:0005739, GO:0044424, GO:0043229, GO:0005575, GO:0005634, GO:0043231, GO:0043227, GO:0005622, GO:0005623
LOC101299699	citrate synthase, glyoxysomal;	123.976	210.83	0.765998	0.00109741	GO:0016054, GO:0045893, GO:0055044, GO:0006097, GO:0009062, GO:0006635, GO:0009060, GO:0010498, GO:0042221, GO:0050766, GO:0050764, GO:0030100, GO:0019752, GO:0006508, GO:0019243, GO:0044699, GO:0009987, GO:0048731, GO:0010556, GO:0010557, GO:0007275, GO:0044242, GO:0055114, GO:0019395, GO:0031288, GO:0005975, GO:0051049, GO:0019748, GO:0043632, GO:0044237, GO:0044238, GO:0051596, GO:0009653, GO:…
LOC101313331	ubiquitin-like protein 5;	161.353	209.834	0.378996	0.121126	GO:0005737, GO:0044464, GO:0044424, GO:0005575, GO:0005622, GO:0005623
LOC101291858	uncharacterized protein LOC101291858 isoform X1; uncharacterized protein LOC101291858 isoform X2;	101.93	209.805	1.04137	2.46e-05	GO:0008150
[truncated: 15,897 more rows]

## Sheet: RPc-1_locus
Geneid	Products	Control (cpm)	Inoculated (cpm)	log2 FC	FDR
LOC101305393	putative receptor protein kinase ZmPK1;	0	1.92195	9.13269	4.07e-24
LOC101296502	probable WRKY transcription factor 70;	0.172806	28.3036	7.3899	7.56e-38
LOC101297362	probable WRKY transcription factor 70;	0.0144155	2.27389	6.94133	1.35e-18
LOC101295534	calcium-binding protein CML42-like;	1.48836	130.21	6.45827	1.98e-54
[truncated: 43 more rows]

## Sheet: Receptor-like kinases
Group	Geneid	Products	Control (cpm)	Inoculated (cpm)	log2 FC	FDR
[truncated: 308 more rows]

[truncated: 10 more sheets: Salicylic acid, Ethylene, Jasmonic acid, WRKYs, Major allergens, Flavonoids, Terpenoids, Brassinosteroids, Auxin, Cell wall]
